# Supplementary material for: Sas3-mediated histone acetylation regulates effector gene activation in a fungal plant pathogen
Source: mBio. 2023 Aug 29;14(5):e01386-23. doi: 10.1128/mbio.01386-23 (PMC10653901; doi:10.1128/mbio.01386-23)
Supplement: Data set 1 — Raw data of figures and supplemental material. [file mbio.01386-23-s0007.xlsx]

## Sheet: Figure 2
Figure 2: Specific regulation of Z. tritici Histone acetyltransferases (KATs) during infection. RNAseq data from SRA SRP152081 and SRP077418.
strain	dpi/media	replicate	gene	cpm
3D7	MM	1	Ngs1	25.4415
3D7	MM	2	Ngs1	32.3212
3D7	MM	3	Ngs1	31.8155
3D7	YSB	1	Ngs1	26.8485
3D7	YSB	2	Ngs1	26.8401
3D7	YSB	3	Ngs1	24.6221
3D7	7	1	Ngs1	7.88931
3D7	7	2	Ngs1	11.8692
3D7	7	3	Ngs1	14.0493
3D7	12	1	Ngs1	16.5817
3D7	12	2	Ngs1	9.02667
3D7	12	3	Ngs1	8.82564
3D7	14	1	Ngs1	9.55023
3D7	14	2	Ngs1	10.0011
3D7	14	3	Ngs1	9.11355
3D7	28	1	Ngs1	3.61427
3D7	28	2	Ngs1	8.16138
3D7	28	3	Ngs1	5.11814
3D7	MM	1	Elp3	26.4923
3D7	MM	2	Elp3	26.4961
3D7	MM	3	Elp3	30.4256
3D7	YSB	1	Elp3	18.2516
3D7	YSB	2	Elp3	13.6372
3D7	YSB	3	Elp3	17.8697
3D7	7	1	Elp3	20.4462
3D7	7	2	Elp3	6.7114
3D7	7	3	Elp3	33.3446
3D7	12	1	Elp3	17.5801
3D7	12	2	Elp3	5.61452
3D7	12	3	Elp3	18.0124
3D7	14	1	Elp3	3.41796
3D7	14	2	Elp3	4.2607
3D7	14	3	Elp3	3.22207
3D7	28	1	Elp3	19.1084
3D7	28	2	Elp3	19.2036
3D7	28	3	Elp3	21.1443
3D7	MM	1	Gcn5	48.9019
3D7	MM	2	Gcn5	44.6966
3D7	MM	3	Gcn5	46.3964
3D7	YSB	1	Gcn5	21.3451
3D7	YSB	2	Gcn5	24.0781
3D7	YSB	3	Gcn5	18.1272
3D7	7	1	Gcn5	16.919
3D7	7	2	Gcn5	19.669
3D7	7	3	Gcn5	44.4013
3D7	12	1	Gcn5	9.69824
3D7	12	2	Gcn5	27.1014
3D7	12	3	Gcn5	35.4882
3D7	14	1	Gcn5	18.2053
3D7	14	2	Gcn5	19.685
3D7	14	3	Gcn5	21.7073
3D7	28	1	Gcn5	22.2785
3D7	28	2	Gcn5	25.3933
3D7	28	3	Gcn5	23.1149
3D7	MM	1	Esa1	71.4431
3D7	MM	2	Esa1	75.5643
3D7	MM	3	Esa1	75.3611
3D7	YSB	1	Esa1	51.4296
3D7	YSB	2	Esa1	45.5307
3D7	YSB	3	Esa1	47.5863
3D7	7	1	Esa1	3.41946
3D7	7	2	Esa1	16.8364
3D7	7	3	Esa1	7.69185
3D7	12	1	Esa1	11.7605
3D7	12	2	Esa1	12.5197
3D7	12	3	Esa1	12.4322
3D7	14	1	Esa1	19.1199
3D7	14	2	Esa1	18.2892
3D7	14	3	Esa1	11.4449
3D7	28	1	Esa1	8.05644
3D7	28	2	Esa1	7.22745
3D7	28	3	Esa1	7.40703
3D7	MM	1	Sas3	15.3591
3D7	MM	2	Sas3	15.3437
3D7	MM	3	Sas3	15.0073
3D7	YSB	1	Sas3	11.9021
3D7	YSB	2	Sas3	10.7829
3D7	YSB	3	Sas3	13.5084
3D7	7	1	Sas3	14.1146
3D7	7	2	Sas3	10.6917
3D7	7	3	Sas3	12.8221
3D7	12	1	Sas3	8.71308
3D7	12	2	Sas3	17.8886
3D7	12	3	Sas3	14.5752
3D7	14	1	Sas3	17.6494
3D7	14	2	Sas3	17.7608
3D7	14	3	Sas3	18.3818
3D7	28	1	Sas3	2.86504
3D7	28	2	Sas3	5.83408
3D7	28	3	Sas3	4.56645
3D7	MM	1	Sas2	161.354
3D7	MM	2	Sas2	155.359
3D7	MM	3	Sas2	179.956
3D7	YSB	1	Sas2	90.658
3D7	YSB	2	Sas2	79.1018
3D7	YSB	3	Sas2	80.3933
3D7	7	1	Sas2	73.2001
3D7	7	2	Sas2	78.552
3D7	7	3	Sas2	40.1092
3D7	12	1	Sas2	51.6424
3D7	12	2	Sas2	175.237
3D7	12	3	Sas2	100.785
3D7	14	1	Sas2	304.999
3D7	14	2	Sas2	193.998
3D7	14	3	Sas2	230.028
3D7	28	1	Sas2	80.0114
3D7	28	2	Sas2	79.1747
3D7	28	3	Sas2	71.8203
3D7	MM	1	Avr3D1	99.5376
3D7	MM	2	Avr3D1	76.0999
3D7	MM	3	Avr3D1	88.6237
3D7	YSB	1	Avr3D1	20.8905
3D7	YSB	2	Avr3D1	33.293
3D7	YSB	3	Avr3D1	25.4158
3D7	7	1	Avr3D1	3339.59
3D7	7	2	Avr3D1	2147.27
3D7	7	3	Avr3D1	784.32
3D7	12	1	Avr3D1	4055.99
3D7	12	2	Avr3D1	7255.6
3D7	12	3	Avr3D1	9490.17
3D7	14	1	Avr3D1	308.308
3D7	14	2	Avr3D1	2002.45
3D7	14	3	Avr3D1	235.543
3D7	28	1	Avr3D1	104.107
3D7	28	2	Avr3D1	107.417
3D7	28	3	Avr3D1	79.5622
3D7	MM	1	AvrStb6	1035.72
3D7	MM	2	AvrStb6	930.772
3D7	MM	3	AvrStb6	937.751
3D7	YSB	1	AvrStb6	2505.4
3D7	YSB	2	AvrStb6	3138.9
3D7	YSB	3	AvrStb6	2162.49
3D7	7	1	AvrStb6	1046.13
3D7	7	2	AvrStb6	509.716
3D7	7	3	AvrStb6	477.993
3D7	12	1	AvrStb6	1161.84
3D7	12	2	AvrStb6	3177.88
3D7	12	3	AvrStb6	2847.09
3D7	14	1	AvrStb6	356.92
3D7	14	2	AvrStb6	1050.48
3D7	14	3	AvrStb6	220.478
3D7	28	1	AvrStb6	87.2929
3D7	28	2	AvrStb6	104.717
3D7	28	3	AvrStb6	84.546
3D7	MM	1	Mycgr3G76589	2.39196
3D7	MM	2	Mycgr3G76589	1.97554
3D7	MM	3	Mycgr3G76589	2.04413
3D7	YSB	1	Mycgr3G76589	0.307076
3D7	YSB	2	Mycgr3G76589	0.26537
3D7	YSB	3	Mycgr3G76589	0.130758
3D7	7	1	Mycgr3G76589	0
3D7	7	2	Mycgr3G76589	0
3D7	7	3	Mycgr3G76589	0
3D7	12	1	Mycgr3G76589	11.0687
3D7	12	2	Mycgr3G76589	39.7686
3D7	12	3	Mycgr3G76589	20.2515
3D7	14	1	Mycgr3G76589	36.1758
3D7	14	2	Mycgr3G76589	23.1374
3D7	14	3	Mycgr3G76589	51.4683
3D7	28	1	Mycgr3G76589	47.1634
3D7	28	2	Mycgr3G76589	41.7479
3D7	28	3	Mycgr3G76589	75.0833

## Sheet: Figure 3A
Figure 3A. Acetylation levels of histone H3K9 in Z. tritici in axenic conditions and during plant infection. Relative acetylation of histone H3K9 vs H3.
	in vitro									in planta
TFIIIC	16.7919	17.0263	16.2199	2.27841	2.40832	2.37516	3.49355	3.51785	2.18055	6.80115	6.38984	5.92075	4.94434	4.10044	4.84259	12.6914	20.1929	20.4748
-1000	3.49061	3.98196	4.5111	3.01776	2.83525	3.08117	3.04578	2.27649	2.82218	3.23648	3.30449	1.28737	1.95129	0.671019	1.8718	5.25768	3.32747	4.57708
-500	9.68684	6.70866	8.37463	2.85672	3.59093	3.46861	3.38157	3.54969	3.45262	7.15709	6.36153	8.93442	7.17365	9.7318	7.742	20.0571	14.3805	17.9516
-300	7.56817	8.3394	8.16778	3.77972	4.16489	3.99523	3.95847	2.35372	3.12736	10.5722	9.59447	10.0019	16.2481	9.39701	12.4857	13.6946	15.0902	18.0701
-50	6.47375	6.29673	5.9985	3.66277	3.58739	3.92566	3.55439	3.55439	3.0306	8.70165	8.64154	7.84236	10.4441	10.372	13.1284	18.4381	15.6124	17.0846
ORF	2.94467	4.28146	3.35917	3.73585	3.94886	4.66358	2.25236	3.36694	3.25225	7.7745	7.25386	5.16493	11.5148	7.13749	12.9548	14.6424	13.1053	16.2468
Avr3D1	2.01406	1.74123	2.05638	2.34043	2.8814	2.65143	2.92162	2.27643	2.63312	20.2488	17.8737	17.2648	34.2911	33.5854	34.0542	25.2772	16.5615	25.8083
Raw Data in vitro and in planta are in the next sheets

## Sheet: Figure 3B
Figure 3B. Acetylation levels of histone H3K14 in Z. tritici in axenic conditions and during plant infection. Relative acetylation of histone H3K14ac vs H3.
	in vitro									in planta
TFIIIC	16.5607	20.3886	15.5592	3.85846	3.96694	4.1354	4.09735	3.32808	3.6419	8.3732	9.35527	7.39105	7.65169	8.49008	6.66118
-1000	5.67051	8.35986	6.37965	2.38416	3.87307	2.95566	4.52153	5.4521	4.1896	5.55746	7.13259	5.0435	4.70576	3.32747	3.12624
-500	9.95917	11.3611	9.03814	4.42096	4.42096	4.73826	4.58745	4.61936	4.49304	6.63168	9.05914	6.63168	13.294	15.8094	10.075
-300	9.12576	10.9279	ND	4.07918	4.88473	4.9187	4.83979	4.48449	4.80636	9.93281	8.35247	8.06795	13.9501	16.7049	16.8211
-50	7.59264	7.33401	6.42903	5.03829	4.35579	3.76575	4.8219	5.09684	4.13992	8.4637	7.84236	6.82717	10.3004	11.6691	11.9972
ORF	3.91254	5.57165	3.67592	4.08812	6.15363	3.6086	4.59937	4.96377	4.4736	5.12925	6.86257	4.78576	11.5949	8.60644	11.7567
Avr3D1	2.12889	1.97261	2.18875	3.59694	4.07492	3.42658	3.24175	3.69807	4.04677	13.6399	13.9265	10.6277	34.2911	20.2488	22.9395
Raw Data in vitro and in planta are in the next sheets

## Sheet: qPCR Figure 3 vitro
Figure 3A-B Raw data. Cps and input percentage calculation in the ChIP-qPCR for in vitro samples
Ct 100 input represents Ct 100% of input, it was diluted 1/20 so Ct dilution 1/20 is adjusted Ct
Position	Gene	Strain	Replicate	Target	Cp	Mean Cp	Ct 100 INPUT	Delta Ct dilution 1/20	%input
B1	Actin	3D7-GFP	1	input_1-20#1	ND	29.765	ND
B2	Actin	3D7-GFP	1	input_1-20#1	29.21		23.0807
B3	Actin	3D7-GFP	1	input_1-20#1	30.32		24.1907
B4	Actin	3D7-GFP	1	H3#1	27.13	27.4967		-3.49428	8.87393
B5	Actin	3D7-GFP	1	H3#1	27.47			-3.83428	7.01077
B6	Actin	3D7-GFP	1	H3#1	27.89			-4.25428	5.24002
B7	Actin	3D7-GFP	1	H3K9ac#1	23.56	23.57		0.075717	105.388
B8	Actin	3D7-GFP	1	H3K9ac#1	23.54			0.095717	106.86
B9	Actin	3D7-GFP	1	H3K9ac#1	23.61			0.025717	101.799
B10	Actin	3D7-GFP	1	H3K14ac#1	23.58	23.51		0.055717	103.938
B11	Actin	3D7-GFP	1	H3K14ac#1	23.28			0.355717	127.962
B12	Actin	3D7-GFP	1	H3K14ac#1	23.67			-0.034283	97.6517
B13	Actin	3D7-GFP	1	H3K27me3#1	26.62	26.8233		-2.98428	12.6369
B14	Actin	3D7-GFP	1	H3K27me3#1	26.75			-3.11428	11.548
B15	Actin	3D7-GFP	1	H3K27me3#1	27.1			-3.46428	9.06039
B16	Actin	3D7-GFP	3	input_1-20#3	26.73	26.79	20.6007
B17	Actin	3D7-GFP	3	input_1-20#3	26.83		20.7007
B18	Actin	3D7-GFP	3	input_1-20#3	26.81		20.6807
B19	Actin	3D7-GFP	3	H3#3	24.93	24.75		-4.26928	5.18582
B20	Actin	3D7-GFP	3	H3#3	24.73			-4.06928	5.95695
B21	Actin	3D7-GFP	3	H3#3	24.59			-3.92928	6.56399
B22	Actin	3D7-GFP	3	H3K9ac#3	22.85	23.0733		-2.18928	21.926
B23	Actin	3D7-GFP	3	H3K9ac#3	22.84			-2.17928	22.0785
B24	Actin	3D7-GFP	3	H3K9ac#3	23.53			-2.86928	13.6855
A1	TFIIIC	3D7-GFP	1	input_1-20#1	28.73	30.6767	22.6007
A2	TFIIIC	3D7-GFP	1	input_1-20#1	31.15		25.0207
A3	TFIIIC	3D7-GFP	1	input_1-20#1	32.15		26.0207
A4	TFIIIC	3D7-GFP	1	H3#1	28.51	29.1733		-3.96262	6.41407
A5	TFIIIC	3D7-GFP	1	H3#1	29.74			-5.19262	2.73443
A6	TFIIIC	3D7-GFP	1	H3#1	29.27			-4.72262	3.78748
A7	TFIIIC	3D7-GFP	1	H3K9ac#1	24.12	24.26		0.427384	134.479
A8	TFIIIC	3D7-GFP	1	H3K9ac#1	24.2			0.347384	127.225
A9	TFIIIC	3D7-GFP	1	H3K9ac#1	24.46			0.0873836	106.244
A10	TFIIIC	3D7-GFP	1	H3K14ac#1	24.2	24.21		0.347384	127.225
A11	TFIIIC	3D7-GFP	1	H3K14ac#1	24.19			0.357384	128.11
A12	TFIIIC	3D7-GFP	1	H3K14ac#1	24.24			0.307384	123.746
A13	TFIIIC	3D7-GFP	1	H3K27me3#1	28.43	28.2433		-3.88262	6.77979
A14	TFIIIC	3D7-GFP	1	H3K27me3#1	28.31			-3.76262	7.36783
A15	TFIIIC	3D7-GFP	1	H3K27me3#1	27.99			-3.44262	9.19749
A16	TFIIIC	3D7-GFP	3	input_1-20#3	28.27	28.4233	22.1407
A17	TFIIIC	3D7-GFP	3	input_1-20#3	28.28		22.1507
A18	TFIIIC	3D7-GFP	3	input_1-20#3	28.72		22.5907
A19	TFIIIC	3D7-GFP	3	H3#3	26.59	26.9233		-4.29595	5.09085
A20	TFIIIC	3D7-GFP	3	H3#3	27.33			-5.03595	3.04809
A21	TFIIIC	3D7-GFP	3	H3#3	26.85			-4.55595	4.25131
A22	TFIIIC	3D7-GFP	3	H3K9ac#3	24.23	24.6		-1.93595	26.1349
A23	TFIIIC	3D7-GFP	3	H3K9ac#3	25.28			-2.98595	12.6223
A24	TFIIIC	3D7-GFP	3	H3K9ac#3	24.29			-1.99595	25.0703
C1	-1000	3D7-GFP	1	input_1-20#1	ND	27.97	ND
C2	-1000	3D7-GFP	1	input_1-20#1	27.84		21.7107
C3	-1000	3D7-GFP	1	input_1-20#1	28.1		21.9707
C4	-1000	3D7-GFP	1	H3#1	26.01	26.4433		-4.16928	5.55803
C5	-1000	3D7-GFP	1	H3#1	26.66			-4.81928	3.54202
C6	-1000	3D7-GFP	1	H3#1	26.66			-4.81928	3.54202
C7	-1000	3D7-GFP	1	H3K9ac#1	24.3	24.115		-2.45928	18.1837
C8	-1000	3D7-GFP	1	H3K9ac#1	24.11			-2.26928	20.7433
C9	-1000	3D7-GFP	1	H3K9ac#1	23.93			-2.08928	23.4997
C10	-1000	3D7-GFP	1	H3K14ac#1	23.6	23.3567		-1.75928	29.5395
C11	-1000	3D7-GFP	1	H3K14ac#1	23.04			-1.19928	43.5492
C12	-1000	3D7-GFP	1	H3K14ac#1	23.43			-1.58928	33.2337
C13	-1000	3D7-GFP	1	H3K27me3#1	24.74	24.5767		-2.89928	13.4038
C14	-1000	3D7-GFP	1	H3K27me3#1	24.56			-2.71928	15.185
C15	-1000	3D7-GFP	1	H3K27me3#1	24.43			-2.58928	16.6168
C16	-1000	3D7-GFP	3	input_1-20#3	26.65	26.6333	20.5207
C17	-1000	3D7-GFP	3	input_1-20#3	26.55		20.4207
C18	-1000	3D7-GFP	3	input_1-20#3	26.7		20.5707
C19	-1000	3D7-GFP	3	H3#3	24.6	24.7333		-4.09595	5.84785
C20	-1000	3D7-GFP	3	H3#3	24.84			-4.33595	4.95164
C21	-1000	3D7-GFP	3	H3#3	24.76			-4.25595	5.23397
C22	-1000	3D7-GFP	3	H3K9ac#3	23.16	23.3367		-2.65595	15.8664
C23	-1000	3D7-GFP	3	H3K9ac#3	23.58			-3.07595	11.859
C24	-1000	3D7-GFP	3	H3K9ac#3	23.27			-2.76595	14.7017
D1	-500	3D7-GFP	1	input_1-20#1	ND	28.435
D2	-500	3D7-GFP	1	input_1-20#1	28.11		21.9807
D3	-500	3D7-GFP	1	input_1-20#1	28.76		22.6307
D4	-500	3D7-GFP	1	H3#1	27.01	27.34		-4.70428	3.83592
D5	-500	3D7-GFP	1	H3#1	27.06			-4.75428	3.70526
D6	-500	3D7-GFP	1	H3#1	27.62			-5.31428	2.51328
D7	-500	3D7-GFP	1	H3K9ac#1	23.25	23.4967		-0.944283	51.9688
D8	-500	3D7-GFP	1	H3K9ac#1	23.78			-1.47428	35.9912
D9	-500	3D7-GFP	1	H3K9ac#1	23.46			-1.15428	44.9289
D10	-500	3D7-GFP	1	H3K14ac#1	23.21	23.1933		-0.904283	53.4298
D11	-500	3D7-GFP	1	H3K14ac#1	23.02			-0.714283	60.9508
D12	-500	3D7-GFP	1	H3K14ac#1	23.35			-1.04428	48.4886
D13	-500	3D7-GFP	1	H3K27me3#1	25.07	25.12		-2.76428	14.7186
D14	-500	3D7-GFP	1	H3K27me3#1	25.13			-2.82428	14.1191
D15	-500	3D7-GFP	1	H3K27me3#1	25.16			-2.85428	13.8285
D16	-500	3D7-GFP	3	input_1-20#3	26.86	26.8667	20.7307
D17	-500	3D7-GFP	3	input_1-20#3	26.7		20.5707
D18	-500	3D7-GFP	3	input_1-20#3	27.04		20.9107
D19	-500	3D7-GFP	3	H3#3	24.92	24.8933		-4.18262	5.5069
D20	-500	3D7-GFP	3	H3#3	25			-4.26262	5.20984
D21	-500	3D7-GFP	3	H3#3	24.76			-4.02262	6.15279
D22	-500	3D7-GFP	3	H3K9ac#3	23.2	23.1667		-2.46262	18.1417
D23	-500	3D7-GFP	3	H3K9ac#3	23.13			-2.39262	19.0437
D24	-500	3D7-GFP	3	H3K9ac#3	23.17			-2.43262	18.5229
E1	-300	3D7-GFP	1	input_1-20#1	24.7	26.45
E2	-300	3D7-GFP	1	input_1-20#1	26.97		20.8407
E3	-300	3D7-GFP	1	input_1-20#1	27.68		21.5507
E4	-300	3D7-GFP	1	H3#1	26.55	26.5		-5.35428	2.44456
E5	-300	3D7-GFP	1	H3#1	26.5			-5.30428	2.53076
E6	-300	3D7-GFP	1	H3#1	26.45			-5.25428	2.62001
E7	-300	3D7-GFP	1	H3K9ac#1	22.83	22.7467		-1.63428	32.213
E8	-300	3D7-GFP	1	H3K9ac#1	22.69			-1.49428	35.4957
E9	-300	3D7-GFP	1	H3K9ac#1	22.72			-1.52428	34.7652
E10	-300	3D7-GFP	1	H3K14ac#1	22.56	24.4433		-1.36428	38.8427
E11	-300	3D7-GFP	1	H3K14ac#1	22.3			-1.10428	46.5134
E12	-300	3D7-GFP	1	H3K14ac#1	28.47			-7.27428	0.645985
E13	-300	3D7-GFP	1	H3K27me3#1	25.01	24.8133		-3.81428	7.10864
E14	-300	3D7-GFP	1	H3K27me3#1	24.92			-3.72428	7.56622
E15	-300	3D7-GFP	1	H3K27me3#1	24.51			-3.31428	10.0531
E16	-300	3D7-GFP	3	input_1-20#3	25.69	25.69	19.5607
E17	-300	3D7-GFP	3	input_1-20#3	25.8		19.6707
E18	-300	3D7-GFP	3	input_1-20#3	25.58		19.4507
E19	-300	3D7-GFP	3	H3#3	23.98	24.0933		-4.41928	4.67373
E20	-300	3D7-GFP	3	H3#3	23.83			-4.26928	5.18582
E21	-300	3D7-GFP	3	H3#3	24.47			-4.90928	3.32781
E22	-300	3D7-GFP	3	H3K9ac#3	22.13	22.4933		-2.56928	16.8488
E23	-300	3D7-GFP	3	H3K9ac#3	22.88			-3.31928	10.0184
E24	-300	3D7-GFP	3	H3K9ac#3	22.47			-2.90928	13.3112
F1	-50	3D7-GFP	1	input_1-20#1	ND	27.265
F2	-50	3D7-GFP	1	input_1-20#1	27.03		20.9007
F3	-50	3D7-GFP	1	input_1-20#1	27.5		21.3707
F4	-50	3D7-GFP	1	H3#1	26.73	26.6767		-5.59428	2.06992
F5	-50	3D7-GFP	1	H3#1	26.61			-5.47428	2.24945
F6	-50	3D7-GFP	1	H3#1	26.69			-5.55428	2.12811
F7	-50	3D7-GFP	1	H3K9ac#1	22.75	22.8		-1.61428	32.6627
F8	-50	3D7-GFP	1	H3K9ac#1	22.79			-1.65428	31.7696
F9	-50	3D7-GFP	1	H3K9ac#1	22.86			-1.72428	30.2649
F10	-50	3D7-GFP	1	H3K14ac#1	22.52	22.6167		-1.38428	38.308
F11	-50	3D7-GFP	1	H3K14ac#1	22.57			-1.43428	37.0031
F12	-50	3D7-GFP	1	H3K14ac#1	22.76			-1.62428	32.4371
F13	-50	3D7-GFP	1	H3K27me3#1	24.45	24.3033		-3.31428	10.0531
F14	-50	3D7-GFP	1	H3K27me3#1	24.28			-3.14428	11.3104
F15	-50	3D7-GFP	1	H3K27me3#1	24.18			-3.04428	12.1221
F16	-50	3D7-GFP	3	input_1-20#3	25.92	26.08	19.7907
F17	-50	3D7-GFP	3	input_1-20#3	26.24		20.1107
F18	-50	3D7-GFP	3	input_1-20#3	26.08		19.9507
F19	-50	3D7-GFP	3	H3#3	23.99	23.99		-4.03928	6.08212
F20	-50	3D7-GFP	3	H3#3	24.02			-4.06928	5.95695
F21	-50	3D7-GFP	3	H3#3	23.96			-4.00928	6.20991
F22	-50	3D7-GFP	3	H3K9ac#3	22.43	22.5067		-2.47928	17.9334
F23	-50	3D7-GFP	3	H3K9ac#3	22.43			-2.47928	17.9334
F24	-50	3D7-GFP	3	H3K9ac#3	22.66			-2.70928	15.2906
G1	ORF AvrStb6	3D7-GFP	1	input_1-20#1	25.54	26.6167	19.4107
G2	ORF AvrStb6	3D7-GFP	1	input_1-20#1	26.75		20.6207
G3	ORF AvrStb6	3D7-GFP	1	input_1-20#1	27.56		21.4307
G4	ORF AvrStb6	3D7-GFP	1	H3#1	26.67	26.6667		-6.18262	1.37672
G5	ORF AvrStb6	3D7-GFP	1	H3#1	26.99			-6.50262	1.10285
G6	ORF AvrStb6	3D7-GFP	1	H3#1	26.34			-5.85262	1.73056
G7	ORF AvrStb6	3D7-GFP	1	H3K9ac#1	23.25	23.0067		-2.76262	14.7357
G8	ORF AvrStb6	3D7-GFP	1	H3K9ac#1	22.71			-2.22262	21.4252
G9	ORF AvrStb6	3D7-GFP	1	H3K9ac#1	23.06			-2.57262	16.8099
G10	ORF AvrStb6	3D7-GFP	1	H3K14ac#1	22.84	22.7		-2.35262	19.5791
G11	ORF AvrStb6	3D7-GFP	1	H3K14ac#1	22.33			-1.84262	27.8816
G12	ORF AvrStb6	3D7-GFP	1	H3K14ac#1	22.93			-2.44262	18.395
G13	ORF AvrStb6	3D7-GFP	1	H3K27me3#1	24.16	24.46		-3.67262	7.8421
G14	ORF AvrStb6	3D7-GFP	1	H3K27me3#1	24.53			-4.04262	6.06808
G15	ORF AvrStb6	3D7-GFP	1	H3K27me3#1	24.69			-4.20262	5.43108
G16	ORF AvrStb6	3D7-GFP	3	input_1-20#3	26.24	26.21	20.1107
G17	ORF AvrStb6	3D7-GFP	3	input_1-20#3	26.05		19.9207
G18	ORF AvrStb6	3D7-GFP	3	input_1-20#3	26.34		20.2107
G19	ORF AvrStb6	3D7-GFP	3	H3#3	24.45	24.3467		-4.36928	4.83854
G20	ORF AvrStb6	3D7-GFP	3	H3#3	24.32			-4.23928	5.29479
G21	ORF AvrStb6	3D7-GFP	3	H3#3	24.27			-4.18928	5.48151
G22	ORF AvrStb6	3D7-GFP	3	H3K9ac#3	23.23	22.86		-3.14928	11.2712
G23	ORF AvrStb6	3D7-GFP	3	H3K9ac#3	22.65			-2.56928	16.8488
G24	ORF AvrStb6	3D7-GFP	3	H3K9ac#3	22.7			-2.61928	16.2749
H1	Avr3D1	3D7-GFP	1	input_1-20#1	26.71	27.73	20.5807
H2	Avr3D1	3D7-GFP	1	input_1-20#1	27.56		21.4307
H3	Avr3D1	3D7-GFP	1	input_1-20#1	28.92		22.7907
H4	Avr3D1	3D7-GFP	1	H3#1	28.21	28.0833		-6.60928	1.02425
H5	Avr3D1	3D7-GFP	1	H3#1	27.91			-6.30928	1.261
H6	Avr3D1	3D7-GFP	1	H3#1	28.13			-6.52928	1.08265
H7	Avr3D1	3D7-GFP	1	H3K9ac#1	24.94	25		-3.33928	9.88043
H8	Avr3D1	3D7-GFP	1	H3K9ac#1	25.15			-3.54928	8.542
H9	Avr3D1	3D7-GFP	1	H3K9ac#1	24.91			-3.30928	10.088
H10	Avr3D1	3D7-GFP	1	H3K14ac#1	24.86	24.8833		-3.25928	10.4438
H11	Avr3D1	3D7-GFP	1	H3K14ac#1	24.97			-3.36928	9.67709
H12	Avr3D1	3D7-GFP	1	H3K14ac#1	24.82			-3.21928	10.7374
H13	Avr3D1	3D7-GFP	1	H3K27me3#1	26.51	26.5267		-4.90928	3.32781
H14	Avr3D1	3D7-GFP	1	H3K27me3#1	26.54			-4.93928	3.25932
H15	Avr3D1	3D7-GFP	1	H3K27me3#1	26.53			-4.92928	3.282
H16	Avr3D1	3D7-GFP	3	input_1-20#3	27.75	27.8067	21.6207
H17	Avr3D1	3D7-GFP	3	input_1-20#3	27.87		21.7407
H18	Avr3D1	3D7-GFP	3	input_1-20#3	27.8		21.6707
H19	Avr3D1	3D7-GFP	3	H3#3	25.82	25.75		-4.14262	5.66172
H20	Avr3D1	3D7-GFP	3	H3#3	25.71			-4.03262	6.11029
H21	Avr3D1	3D7-GFP	3	H3#3	25.72			-4.04262	6.06808
H22	Avr3D1	3D7-GFP	3	H3K9ac#3	24.48	24.65		-2.80262	14.3327
H23	Avr3D1	3D7-GFP	3	H3K9ac#3	24.84			-3.16262	11.1675
H24	Avr3D1	3D7-GFP	3	H3K9ac#3	24.63			-2.95262	12.9174
J1	Actin	3D7-GFP	2	input_1-20#2	26.99	27.0533	20.8607
J2	Actin	3D7-GFP	2	input_1-20#2	26.96		20.8307
J3	Actin	3D7-GFP	2	input_1-20#2	27.21		21.0807
J4	Actin	3D7-GFP	2	H3#2	24.94	25.0133		-4.01595	6.18128
J5	Actin	3D7-GFP	2	H3#2	24.97			-4.04595	6.05407
J6	Actin	3D7-GFP	2	H3#2	25.13			-4.20595	5.41855
J7	Actin	3D7-GFP	2	H3K9ac#2	23.73	23.6833		-2.80595	14.2996
J8	Actin	3D7-GFP	2	H3K9ac#2	23.65			-2.72595	15.115
J9	Actin	3D7-GFP	2	H3K9ac#2	23.67			-2.74595	14.9069
J10	Actin	3D7-GFP	2	H3K14ac#2	22.97	22.9233		-2.04595	24.2163
J11	Actin	3D7-GFP	2	H3K14ac#2	22.93			-2.00595	24.8971
J12	Actin	3D7-GFP	2	H3K14ac#2	22.87			-1.94595	25.9544
J13	Actin	3D7-GFP	2	H3K27me3#2	26.47	26.5		-5.54595	2.14044
J14	Actin	3D7-GFP	2	H3K27me3#2	26.34			-5.41595	2.34227
J15	Actin	3D7-GFP	2	H3K27me3#2	26.69			-5.76595	1.83771
J16	Actin	3D7-GFP	3	H3K14ac#3	22.62	22.7767		-1.95928	25.7156
J17	Actin	3D7-GFP	3	H3K14ac#3	22.92			-2.25928	20.8876
J18	Actin	3D7-GFP	3	H3K14ac#3	22.79			-2.12928	22.8571
J19	Actin	3D7-GFP	3	H3K27me3#3	26.08	25.9833		-5.41928	2.33686
J20	Actin	3D7-GFP	3	H3K27me3#3	25.91			-5.24928	2.62911
J21	Actin	3D7-GFP	3	H3K27me3#3	25.96			-5.29928	2.53955
J22	Actin	ND	ND	Neg	ND
J23	Actin	ND	ND	Neg	40
J24	Actin	ND	ND	Neg	ND
I1	TFIIIC	3D7-GFP	2	input_1-20#2	28.47	28.4233	22.3407
I2	TFIIIC	3D7-GFP	2	input_1-20#2	28.52		22.3907
I3	TFIIIC	3D7-GFP	2	input_1-20#2	28.28		22.1507
I4	TFIIIC	3D7-GFP	2	H3#2	26.79	26.59		-4.49595	4.43184
I5	TFIIIC	3D7-GFP	2	H3#2	26.63			-4.33595	4.95164
I6	TFIIIC	3D7-GFP	2	H3#2	26.35			-4.05595	6.01226
I7	TFIIIC	3D7-GFP	2	H3K9ac#2	24.57	24.7667		-2.27595	20.6477
I8	TFIIIC	3D7-GFP	2	H3K9ac#2	25.23			-2.93595	13.0675
I9	TFIIIC	3D7-GFP	2	H3K9ac#2	24.5			-2.20595	21.6742
I10	TFIIIC	3D7-GFP	2	H3K14ac#2	24.29	24.1333		-1.99595	25.0703
I11	TFIIIC	3D7-GFP	2	H3K14ac#2	24.13			-1.83595	28.0107
I12	TFIIIC	3D7-GFP	2	H3K14ac#2	23.98			-1.68595	31.0798
I13	TFIIIC	3D7-GFP	2	H3K27me3#2	28.56	28.5967		-6.26595	1.29945
I14	TFIIIC	3D7-GFP	2	H3K27me3#2	28.42			-6.12595	1.43188
I15	TFIIIC	3D7-GFP	2	H3K27me3#2	28.81			-6.51595	1.09271
I16	TFIIIC	3D7-GFP	3	H3K14ac#3	23.66	23.64		-1.36595	38.7979
I17	TFIIIC	3D7-GFP	3	H3K14ac#3	23.62			-1.32595	39.8887
I18	TFIIIC	3D7-GFP	3	H3K14ac#3	23.64			-1.34595	39.3395
I19	TFIIIC	3D7-GFP	3	H3K27me3#3	27.5	27.68		-5.20595	2.70927
I20	TFIIIC	3D7-GFP	3	H3K27me3#3	27.61			-5.31595	2.51038
I21	TFIIIC	3D7-GFP	3	H3K27me3#3	27.93			-5.63595	2.01099
I22	TFIIIC	ND	ND	Neg	ND
I23	TFIIIC	ND	ND	Neg	ND
I24	TFIIIC	ND	ND	Neg	ND
K1	-1000	3D7-GFP	2	input_1-20#2	26.81	26.67	20.6807
K2	-1000	3D7-GFP	2	input_1-20#2	26.51		20.3807
K3	-1000	3D7-GFP	2	input_1-20#2	26.69		20.5607
K4	-1000	3D7-GFP	2	H3#2	24.49	24.5933		-3.94928	6.47362
K5	-1000	3D7-GFP	2	H3#2	24.45			-3.90928	6.65562
K6	-1000	3D7-GFP	2	H3#2	24.84			-4.29928	5.0791
K7	-1000	3D7-GFP	2	H3K9ac#2	23.21	23.23		-2.66928	15.7205
K8	-1000	3D7-GFP	2	H3K9ac#2	23.3			-2.75928	14.7697
K9	-1000	3D7-GFP	2	H3K9ac#2	23.18			-2.63928	16.0508
K10	-1000	3D7-GFP	2	H3K14ac#2	23.55	23.2133		-3.00928	12.4198
K11	-1000	3D7-GFP	2	H3K14ac#2	22.85			-2.30928	20.1761
K12	-1000	3D7-GFP	2	H3K14ac#2	23.24			-2.69928	15.397
K13	-1000	3D7-GFP	2	H3K27me3#2	25.02	25.1933		-4.47928	4.48334
K14	-1000	3D7-GFP	2	H3K27me3#2	24.96			-4.41928	4.67373
K15	-1000	3D7-GFP	2	H3K27me3#2	25.6			-5.05928	2.99919
K16	-1000	3D7-GFP	3	H3K14ac#3	22.59	22.5367		-2.08595	23.5541
K17	-1000	3D7-GFP	3	H3K14ac#3	22.32			-1.81595	28.4017
K18	-1000	3D7-GFP	3	H3K14ac#3	22.7			-2.19595	21.825
K19	-1000	3D7-GFP	3	H3K27me3#3	23.86	23.8267		-3.35595	9.76694
K20	-1000	3D7-GFP	3	H3K27me3#3	23.72			-3.21595	10.7622
K21	-1000	3D7-GFP	3	H3K27me3#3	23.9			-3.39595	9.49986
K22	-1000	ND	ND	Neg	ND
K23	-1000	ND	ND	Neg	ND
K24	-1000	ND	ND	Neg	ND
L1	-500	3D7-GFP	2	input_1-20#2	26.98	26.9933	20.8507
L2	-500	3D7-GFP	2	input_1-20#2	27.06		20.9307
L3	-500	3D7-GFP	2	input_1-20#2	26.94		20.8107
L4	-500	3D7-GFP	2	H3#2	24.96	24.7033		-4.09595	5.84785
L5	-500	3D7-GFP	2	H3#2	24.83			-3.96595	6.39927
L6	-500	3D7-GFP	2	H3#2	24.32			-3.45595	9.11288
L7	-500	3D7-GFP	2	H3K9ac#2	23.57	23.3667		-2.70595	15.326
L8	-500	3D7-GFP	2	H3K9ac#2	23.24			-2.37595	19.2649
L9	-500	3D7-GFP	2	H3K9ac#2	23.29			-2.42595	18.6087
L10	-500	3D7-GFP	2	H3K14ac#2	22.94	22.9067		-2.07595	23.7179
L11	-500	3D7-GFP	2	H3K14ac#2	22.94			-2.07595	23.7179
L12	-500	3D7-GFP	2	H3K14ac#2	22.84			-1.97595	25.4203
L13	-500	3D7-GFP	2	H3K27me3#2	25.23	25.2433		-4.36595	4.84974
L14	-500	3D7-GFP	2	H3K27me3#2	25.35			-4.48595	4.46267
L15	-500	3D7-GFP	2	H3K27me3#2	25.15			-4.28595	5.12626
L16	-500	3D7-GFP	3	H3K14ac#3	22.76	22.7667		-2.02262	24.6111
L17	-500	3D7-GFP	3	H3K14ac#3	22.75			-2.01262	24.7823
L18	-500	3D7-GFP	3	H3K14ac#3	22.79			-2.05262	24.1047
L19	-500	3D7-GFP	3	H3K27me3#3	24.61	24.4733		-3.87262	6.82694
L20	-500	3D7-GFP	3	H3K27me3#3	24.35			-3.61262	8.17512
L21	-500	3D7-GFP	3	H3K27me3#3	24.46			-3.72262	7.57497
L22	-500	ND	ND	Neg	ND
L23	-500	ND	ND	Neg	ND
L24	-500	ND	ND	Neg	ND
M1	-300	3D7-GFP	2	input_1-20#2	25.99	26.0633	19.8607
M2	-300	3D7-GFP	2	input_1-20#2	26.03		19.9007
M3	-300	3D7-GFP	2	input_1-20#2	26.17		20.0407
M4	-300	3D7-GFP	2	H3#2	24.21	24.0367		-4.27595	5.16192
M5	-300	3D7-GFP	2	H3#2	23.94			-4.00595	6.22428
M6	-300	3D7-GFP	2	H3#2	23.96			-4.02595	6.13859
M7	-300	3D7-GFP	2	H3K9ac#2	22.57	22.4967		-2.63595	16.0879
M8	-300	3D7-GFP	2	H3K9ac#2	22.43			-2.49595	17.7274
M9	-300	3D7-GFP	2	H3K9ac#2	22.49			-2.55595	17.0052
M10	-300	3D7-GFP	2	H3K14ac#2	22.46	22.2833		-2.52595	17.3625
M11	-300	3D7-GFP	2	H3K14ac#2	22.2			-2.26595	20.7913
M12	-300	3D7-GFP	2	H3K14ac#2	22.19			-2.25595	20.9359
M13	-300	3D7-GFP	2	H3K27me3#2	24.69	24.7067		-4.75595	3.70098
M14	-300	3D7-GFP	2	H3K27me3#2	24.5			-4.56595	4.22194
M15	-300	3D7-GFP	2	H3K27me3#2	24.93			-4.99595	3.13379
M16	-300	3D7-GFP	3	H3K14ac#3	21.84	21.88		-2.27928	20.6
M17	-300	3D7-GFP	3	H3K14ac#3	21.95			-2.38928	19.0877
M18	-300	3D7-GFP	3	H3K14ac#3	21.85			-2.28928	20.4577
M19	-300	3D7-GFP	3	H3K27me3#3	23.73	23.64		-4.16928	5.55803
M20	-300	3D7-GFP	3	H3K27me3#3	23.62			-4.05928	5.99838
M21	-300	3D7-GFP	3	H3K27me3#3	23.57			-4.00928	6.20991
M22	-300	ND	ND	Neg	ND
M23	-300	ND	ND	Neg	ND
M24	-300	ND	ND	Neg	ND
N1	-50	3D7-GFP	2	input_1-20#2	26.27	26.2433	20.1407
N2	-50	3D7-GFP	2	input_1-20#2	26.25		20.1207
N3	-50	3D7-GFP	2	input_1-20#2	26.21		20.0807
N4	-50	3D7-GFP	2	H3#2	23.95	23.9867		-3.83595	7.00268
N5	-50	3D7-GFP	2	H3#2	24.27			-4.15595	5.60963
N6	-50	3D7-GFP	2	H3#2	23.74			-3.62595	8.09991
N7	-50	3D7-GFP	2	H3K9ac#2	22.55	22.5267		-2.43595	18.4802
N8	-50	3D7-GFP	2	H3K9ac#2	22.58			-2.46595	18.0999
N9	-50	3D7-GFP	2	H3K9ac#2	22.45			-2.33595	19.8066
N10	-50	3D7-GFP	2	H3K14ac#2	22.09	22.3		-1.97595	25.4203
N11	-50	3D7-GFP	2	H3K14ac#2	22.3			-2.18595	21.9768
N12	-50	3D7-GFP	2	H3K14ac#2	22.51			-2.39595	18.9997
N13	-50	3D7-GFP	2	H3K27me3#2	24.61	24.5467		-4.49595	4.43184
N14	-50	3D7-GFP	2	H3K27me3#2	24.46			-4.34595	4.91744
N15	-50	3D7-GFP	2	H3K27me3#2	24.57			-4.45595	4.55644
N16	-50	3D7-GFP	3	H3K14ac#3	21.99	22.0367		-2.03928	24.3285
N17	-50	3D7-GFP	3	H3K14ac#3	21.91			-1.95928	25.7156
N18	-50	3D7-GFP	3	H3K14ac#3	22.21			-2.25928	20.8876
N19	-50	3D7-GFP	3	H3K27me3#3	23.42	23.3167		-3.46928	9.02904
N20	-50	3D7-GFP	3	H3K27me3#3	23.41			-3.45928	9.09185
N21	-50	3D7-GFP	3	H3K27me3#3	23.12			-3.16928	11.1161
N22	-50	ND	ND	Neg	ND
N23	-50	ND	ND	Neg	36.47
N24	-50	ND	ND	Neg	36.25
O1	ORF AvrStb6	3D7-GFP	2	input_1-20#2	26.56	26.52	20.4307
O2	ORF AvrStb6	3D7-GFP	2	input_1-20#2	26.5		20.3707
O3	ORF AvrStb6	3D7-GFP	2	input_1-20#2	26.5		20.3707
O4	ORF AvrStb6	3D7-GFP	2	H3#2	24.07	23.9833		-3.67928	7.80594
O5	ORF AvrStb6	3D7-GFP	2	H3#2	23.66			-3.26928	10.3716
O6	ORF AvrStb6	3D7-GFP	2	H3#2	24.22			-3.82928	7.03511
O7	ORF AvrStb6	3D7-GFP	2	H3K9ac#2	22.81	22.6767		-2.41928	18.6949
O8	ORF AvrStb6	3D7-GFP	2	H3K9ac#2	22.73			-2.33928	19.7609
O9	ORF AvrStb6	3D7-GFP	2	H3K9ac#2	22.49			-2.09928	23.3374
O10	ORF AvrStb6	3D7-GFP	2	H3K14ac#2	22.68	22.5433		-2.28928	20.4577
O11	ORF AvrStb6	3D7-GFP	2	H3K14ac#2	22.09			-1.69928	30.7939
O12	ORF AvrStb6	3D7-GFP	2	H3K14ac#2	22.86			-2.46928	18.0581
O13	ORF AvrStb6	3D7-GFP	2	H3K27me3#2	24.57	24.64		-4.17928	5.51964
O14	ORF AvrStb6	3D7-GFP	2	H3K27me3#2	24.72			-4.32928	4.97457
O15	ORF AvrStb6	3D7-GFP	2	H3K27me3#2	24.63			-4.23928	5.29479
O16	ORF AvrStb6	3D7-GFP	3	H3K14ac#3	22.2	22.1767		-2.11928	23.0161
O17	ORF AvrStb6	3D7-GFP	3	H3K14ac#3	22.09			-2.00928	24.8397
O18	ORF AvrStb6	3D7-GFP	3	H3K14ac#3	22.24			-2.15928	22.3867
O19	ORF AvrStb6	3D7-GFP	3	H3K27me3#3	23.56	23.2833		-3.47928	8.96668
O20	ORF AvrStb6	3D7-GFP	3	H3K27me3#3	23.04			-2.95928	12.8578
O21	ORF AvrStb6	3D7-GFP	3	H3K27me3#3	23.25			-3.16928	11.1161
O22	ORF AvrStb6	ND	ND	Neg	ND
O23	ORF AvrStb6	ND	ND	Neg	ND
O24	ORF AvrStb6	ND	ND	Neg	40
P1	Avr3D1	3D7-GFP	2	input_1-20#2	28.08	28.0667	21.9507
P2	Avr3D1	3D7-GFP	2	input_1-20#2	28.04		21.9107
P3	Avr3D1	3D7-GFP	2	input_1-20#2	28.08		21.9507
P4	Avr3D1	3D7-GFP	2	H3#2	25.8	25.6533		-3.86262	6.87443
P5	Avr3D1	3D7-GFP	2	H3#2	25.7			-3.76262	7.36783
P6	Avr3D1	3D7-GFP	2	H3#2	25.46			-3.52262	8.70135
P7	Avr3D1	3D7-GFP	2	H3K9ac#2	25.06	24.9		-3.12262	11.4815
P8	Avr3D1	3D7-GFP	2	H3K9ac#2	24.76			-2.82262	14.1354
P9	Avr3D1	3D7-GFP	2	H3K9ac#2	24.88			-2.94262	13.0072
P10	Avr3D1	3D7-GFP	2	H3K14ac#2	24.44	24.4033		-2.50262	17.6456
P11	Avr3D1	3D7-GFP	2	H3K14ac#2	24.26			-2.32262	19.9905
P12	Avr3D1	3D7-GFP	2	H3K14ac#2	24.51			-2.57262	16.8099
P13	Avr3D1	3D7-GFP	2	H3K27me3#2	26.82	26.73		-4.88262	3.38989
P14	Avr3D1	3D7-GFP	2	H3K27me3#2	26.8			-4.86262	3.43721
P15	Avr3D1	3D7-GFP	2	H3K27me3#2	26.57			-4.63262	4.03129
P16	Avr3D1	3D7-GFP	3	H3K14ac#3	24.33	24.16		-2.65262	15.9031
P17	Avr3D1	3D7-GFP	3	H3K14ac#3	24.14			-2.46262	18.1417
P18	Avr3D1	3D7-GFP	3	H3K14ac#3	24.01			-2.33262	19.8524
P19	Avr3D1	3D7-GFP	3	H3K27me3#3	25.73	25.7767		-4.05262	6.02616
P20	Avr3D1	3D7-GFP	3	H3K27me3#3	25.83			-4.15262	5.62261
P21	Avr3D1	3D7-GFP	3	H3K27me3#3	25.77			-4.09262	5.86138
P22	Avr3D1	ND	ND	Neg	40
P23	Avr3D1	ND	ND	Neg	ND
P24	Avr3D1	ND	ND	Neg	ND

## Sheet: qPCR Figure 3 planta
Figure 3A-B Raw data. Cps and input percentage calculation in the ChIP-qPCR for in planta samples
Ct 100 input represents Ct 100% of input, it was diluted 1/5 so Ct dilution 1/5 is adjusted Ct
Position	Gene	Strain	Replicate	Target	Cp	Mean Cp	Ct 100 INPUT	Delta Ct dilution 1/5	%input
B1	Actin	3D7-GFP	1	input_1-5#1	30.69	30.9833	27.1981
B2	Actin	3D7-GFP	1	input_1-5#1	31.51		28.0181
B3	Actin	3D7-GFP	1	input_1-5#1	30.75		27.2581
B4	Actin	3D7-GFP	1	H3#1	32.6	32.77		-5.10852	2.89856
B5	Actin	3D7-GFP	1	H3#1	33.1			-5.60852	2.04959
B6	Actin	3D7-GFP	1	H3#1	32.61			-5.11852	2.87854
B7	Actin	3D7-GFP	1	H3K9ac#1	29.23	29.3267		-1.73852	29.9677
B8	Actin	3D7-GFP	1	H3K9ac#1	29.32			-1.82852	28.1553
B9	Actin	3D7-GFP	1	H3K9ac#1	29.43			-1.93852	26.0884
B10	Actin	3D7-GFP	1	H3K14ac#1	28.93	28.9367		-1.43852	36.8946
B11	Actin	3D7-GFP	1	H3K14ac#1	28.77			-1.27852	41.2218
B12	Actin	3D7-GFP	1	H3K14ac#1	29.11			-1.61852	32.5669
B13	Actin	3D7-GFP	1	H3K27me3#1	32.6	32.6067		-5.10852	2.89856
B14	Actin	3D7-GFP	1	H3K27me3#1	32.48			-4.98852	3.14997
B15	Actin	3D7-GFP	1	H3K27me3#1	32.74			-5.24852	2.6305
B16	Actin	3D7-GFP	3	input_1-5#3	32.93	33.3833	29.4381
B17	Actin	3D7-GFP	3	input_1-5#3	34.02		30.5281
B18	Actin	3D7-GFP	3	input_1-5#3	33.2		29.7081
B19	Actin	3D7-GFP	3	H3#3	33.7	33.3867		-3.80852	7.13709
B20	Actin	3D7-GFP	3	H3#3	33.5			-3.60852	8.19837
B21	Actin	3D7-GFP	3	H3#3	32.96			-3.06852	11.9202
B22	Actin	3D7-GFP	3	H3K9ac#3	30.73	30.2767		-0.83852	55.9217
B23	Actin	3D7-GFP	3	H3K9ac#3	30.06			-0.16852	88.9755
B24	Actin	3D7-GFP	3	H3K9ac#3	30.04			-0.14852	90.2176
A1	TFIIIC	3D7-GFP	1	input_1-5#1	33.45	33.17	29.9581
A2	TFIIIC	3D7-GFP	1	input_1-5#1	33.42		29.9281
A3	TFIIIC	3D7-GFP	1	input_1-5#1	32.64		29.1481
A4	TFIIIC	3D7-GFP	1	H3#1	36.01	34.6267		-6.33185	1.24143
A5	TFIIIC	3D7-GFP	1	H3#1	34.1			-4.42185	4.66541
A6	TFIIIC	3D7-GFP	1	H3#1	33.77			-4.09185	5.86448
A7	TFIIIC	3D7-GFP	1	H3K9ac#1	29.81	29.7433		-0.131853	91.2658
A8	TFIIIC	3D7-GFP	1	H3K9ac#1	29.73			-0.0518531	96.4696
A9	TFIIIC	3D7-GFP	1	H3K9ac#1	29.69			-0.0118531	99.1818
A10	TFIIIC	3D7-GFP	1	H3K14ac#1	30.25	30.0233		-0.571853	67.2752
A11	TFIIIC	3D7-GFP	1	H3K14ac#1	30.01			-0.331853	79.4515
A12	TFIIIC	3D7-GFP	1	H3K14ac#1	29.81			-0.131853	91.2658
A13	TFIIIC	3D7-GFP	1	H3K27me3#1	34.06	33.82		-4.38185	4.79657
A14	TFIIIC	3D7-GFP	1	H3K27me3#1	33.6			-3.92185	6.59788
A15	TFIIIC	3D7-GFP	1	H3K27me3#1	33.8			-4.12185	5.74379
A16	TFIIIC	3D7-GFP	3	input_1-5#3	33.33	34.6067	29.8381
A17	TFIIIC	3D7-GFP	3	input_1-5#3	33.69		30.1981
A18	TFIIIC	3D7-GFP	3	input_1-5#3	36.8		33.3081
A19	TFIIIC	3D7-GFP	3	H3#3	34.71	38.11		-3.59519	8.27449
A20	TFIIIC	3D7-GFP	3	H3#3	45
A21	TFIIIC	3D7-GFP	3	H3#3	34.62			-3.50519	8.80712
A22	TFIIIC	3D7-GFP	3	H3K9ac#3	30.32	30.8933		0.794814	173.485
A23	TFIIIC	3D7-GFP	3	H3K9ac#3	30.44			0.674814	159.639
A24	TFIIIC	3D7-GFP	3	H3K9ac#3	31.92			-0.805186	57.2288
C1	-1000	3D7-GFP	1	input_1-5#1	33.15	33.6733	29.6581
C2	-1000	3D7-GFP	1	input_1-5#1	33.63		30.1381
C3	-1000	3D7-GFP	1	input_1-5#1	34.24		30.7481
C4	-1000	3D7-GFP	1	H3#1	33.45	33.5		-3.26852	10.3771
C5	-1000	3D7-GFP	1	H3#1	33.98			-3.79852	7.18673
C6	-1000	3D7-GFP	1	H3#1	33.07			-2.88852	13.5042
C7	-1000	3D7-GFP	1	H3K9ac#1	31.88	32.545		-1.69852	30.8102
C8	-1000	3D7-GFP	1	H3K9ac#1	31.85			-1.66852	31.4576
C9	-1000	3D7-GFP	1	H3K9ac#1	33.21			-3.02852	12.2553
C10	-1000	3D7-GFP	1	H3K14ac#1	31.1	31.0267		-0.91852	52.9052
C11	-1000	3D7-GFP	1	H3K14ac#1	30.74			-0.55852	67.8998
C12	-1000	3D7-GFP	1	H3K14ac#1	31.24			-1.05852	48.0124
C13	-1000	3D7-GFP	1	H3K27me3#1	31.68	32.35		-1.49852	35.3916
C14	-1000	3D7-GFP	1	H3K27me3#1	32.52			-2.33852	19.7713
C15	-1000	3D7-GFP	1	H3K27me3#1	32.85			-2.66852	15.7288
C16	-1000	3D7-GFP	3	input_1-5#3	34.74	34.0333	31.2481
C17	-1000	3D7-GFP	3	input_1-5#3	33.26		29.7681
C18	-1000	3D7-GFP	3	input_1-5#3	34.1		30.6081
C19	-1000	3D7-GFP	3	H3#3	33.65	33.47		-3.10852	11.5942
C20	-1000	3D7-GFP	3	H3#3	33.11			-2.56852	16.8577
C21	-1000	3D7-GFP	3	H3#3	33.65			-3.10852	11.5942
C22	-1000	3D7-GFP	3	H3K9ac#3	31.54	31.8267		-0.99852	50.0513
C23	-1000	3D7-GFP	3	H3K9ac#3	32.2			-1.65852	31.6764
C24	-1000	3D7-GFP	3	H3K9ac#3	31.74			-1.19852	43.5722
D1	-500	3D7-GFP	1	input_1-5#1	32.33	31.88	28.8381
D2	-500	3D7-GFP	1	input_1-5#1	31.78		28.2881
D3	-500	3D7-GFP	1	input_1-5#1	31.53		28.0381
D4	-500	3D7-GFP	1	H3#1	32.52	33.77		-4.13185	5.70412
D5	-500	3D7-GFP	1	H3#1	33.62			-5.23185	2.66106
D6	-500	3D7-GFP	1	H3#1	33.92			-5.53185	2.16146
D7	-500	3D7-GFP	1	H3K9ac#1	29.65	29.6		-1.26185	41.7008
D8	-500	3D7-GFP	1	H3K9ac#1	29.82			-1.43185	37.0654
D9	-500	3D7-GFP	1	H3K9ac#1	29.33			-0.941853	52.0564
D10	-500	3D7-GFP	1	H3K14ac#1	29.76	29.61		-1.37185	38.6395
D11	-500	3D7-GFP	1	H3K14ac#1	29.31			-0.921853	52.7831
D12	-500	3D7-GFP	1	H3K14ac#1	29.76			-1.37185	38.6395
D13	-500	3D7-GFP	1	H3K27me3#1	31.9	32.1067		-3.51185	8.76651
D14	-500	3D7-GFP	1	H3K27me3#1	32.15			-3.76185	7.37173
D15	-500	3D7-GFP	1	H3K27me3#1	32.27			-3.88185	6.78337
D16	-500	3D7-GFP	3	input_1-5#3	33.65	33.5467	30.1581
D17	-500	3D7-GFP	3	input_1-5#3	33.54		30.0481
D18	-500	3D7-GFP	3	input_1-5#3	33.45		29.9581
D19	-500	3D7-GFP	3	H3#3	33.63	33.47		-3.57519	8.38999
D20	-500	3D7-GFP	3	H3#3	33.18			-3.12519	11.4611
D21	-500	3D7-GFP	3	H3#3	33.6			-3.54519	8.56629
D22	-500	3D7-GFP	3	H3K9ac#3	29.83	30.0433		0.224814	116.863
D23	-500	3D7-GFP	3	H3K9ac#3	30.31			-0.255186	83.7879
D24	-500	3D7-GFP	3	H3K9ac#3	29.99			0.0648136	104.595
E1	-300	3D7-GFP	1	input_1-5#1	30.03	29.7833	26.5381
E2	-300	3D7-GFP	1	input_1-5#1	29.53		26.0381
E3	-300	3D7-GFP	1	input_1-5#1	29.79		26.2981
E4	-300	3D7-GFP	1	H3#1	32.17	31.62		-5.87852	1.69977
E5	-300	3D7-GFP	1	H3#1	31.67			-5.37852	2.40383
E6	-300	3D7-GFP	1	H3#1	31.02			-4.72852	3.77202
E7	-300	3D7-GFP	1	H3K9ac#1	27.52	27.5933		-1.22852	42.6755
E8	-300	3D7-GFP	1	H3K9ac#1	27.66			-1.36852	38.7288
E9	-300	3D7-GFP	1	H3K9ac#1	27.6			-1.30852	40.3735
E10	-300	3D7-GFP	1	H3K14ac#1	27.61	27.7933		-1.31852	40.0946
E11	-300	3D7-GFP	1	H3K14ac#1	27.86			-1.56852	33.7154
E12	-300	3D7-GFP	1	H3K14ac#1	27.91			-1.61852	32.5669
E13	-300	3D7-GFP	1	H3K27me3#1	30.58	30.3033		-4.28852	5.11714
E14	-300	3D7-GFP	1	H3K27me3#1	30.29			-3.99852	6.25642
E15	-300	3D7-GFP	1	H3K27me3#1	30.04			-3.74852	7.44017
E16	-300	3D7-GFP	3	input_1-5#3	31.52	31.2967	28.0281
E17	-300	3D7-GFP	3	input_1-5#3	31.15		27.6581
E18	-300	3D7-GFP	3	input_1-5#3	31.22		27.7281
E19	-300	3D7-GFP	3	H3#3	31.63	31.8233		-3.82519	7.05512
E20	-300	3D7-GFP	3	H3#3	31.98			-4.17519	5.53533
E21	-300	3D7-GFP	3	H3#3	31.86			-4.05519	6.01544
E22	-300	3D7-GFP	3	H3K9ac#3	28.66	28.48		-0.855186	55.2794
E23	-300	3D7-GFP	3	H3K9ac#3	28.52			-0.715186	60.9126
E24	-300	3D7-GFP	3	H3K9ac#3	28.26			-0.455186	72.9416
F1	-50	3D7-GFP	1	input_1-5#1	29.84	29.69	26.3481
F2	-50	3D7-GFP	1	input_1-5#1	29.54		26.0481
F3	-50	3D7-GFP	1	input_1-5#1	29.69		26.1981
F4	-50	3D7-GFP	1	H3#1	30.79	31.18		-4.59185	4.14681
F5	-50	3D7-GFP	1	H3#1	31.68			-5.48185	2.23768
F6	-50	3D7-GFP	1	H3#1	31.07			-4.87185	3.41528
F7	-50	3D7-GFP	1	H3K9ac#1	27.27	27.3233		-1.07185	47.5708
F8	-50	3D7-GFP	1	H3K9ac#1	27.28			-1.08185	47.2422
F9	-50	3D7-GFP	1	H3K9ac#1	27.42			-1.22185	42.8732
F10	-50	3D7-GFP	1	H3K14ac#1	27.31	27.45		-1.11185	46.2699
F11	-50	3D7-GFP	1	H3K14ac#1	27.42			-1.22185	42.8732
F12	-50	3D7-GFP	1	H3K14ac#1	27.62			-1.42185	37.3233
F13	-50	3D7-GFP	1	H3K27me3#1	28.88	28.7333		-2.68185	15.5841
F14	-50	3D7-GFP	1	H3K27me3#1	28.52			-2.32185	20.001
F15	-50	3D7-GFP	1	H3K27me3#1	28.8			-2.60185	16.4727
F16	-50	3D7-GFP	3	input_1-5#3	30.96	30.9833	27.4681
F17	-50	3D7-GFP	3	input_1-5#3	31.17		27.6781
F18	-50	3D7-GFP	3	input_1-5#3	30.82		27.3281
F19	-50	3D7-GFP	3	H3#3	30.87	30.8633		-3.37852	9.61533
F20	-50	3D7-GFP	3	H3#3	30.77			-3.27852	10.3055
F21	-50	3D7-GFP	3	H3#3	30.95			-3.45852	9.09666
F22	-50	3D7-GFP	3	H3K9ac#3	27.48	27.5967		0.0114802	100.799
F23	-50	3D7-GFP	3	H3K9ac#3	27.72			-0.22852	85.351
F24	-50	3D7-GFP	3	H3K9ac#3	27.59			-0.0985198	93.3991
G1	ORF AvrStb6	3D7-GFP	1	input_1-5#1	30.71	30.4733	27.2181
G2	ORF AvrStb6	3D7-GFP	1	input_1-5#1	30.61		27.1181
G3	ORF AvrStb6	3D7-GFP	1	input_1-5#1	30.1		26.6081
G4	ORF AvrStb6	3D7-GFP	1	H3#1	32.44	32.4867		-5.45852	2.27416
G5	ORF AvrStb6	3D7-GFP	1	H3#1	31.97			-4.98852	3.14997
G6	ORF AvrStb6	3D7-GFP	1	H3#1	33.05			-6.06852	1.49002
G7	ORF AvrStb6	3D7-GFP	1	H3K9ac#1	28.08	28.31		-1.09852	46.6995
G8	ORF AvrStb6	3D7-GFP	1	H3K9ac#1	28.18			-1.19852	43.5722
G9	ORF AvrStb6	3D7-GFP	1	H3K9ac#1	28.67			-1.68852	31.0245
G10	ORF AvrStb6	3D7-GFP	1	H3K14ac#1	28.68	28.5733		-1.69852	30.8102
G11	ORF AvrStb6	3D7-GFP	1	H3K14ac#1	28.26			-1.27852	41.2218
G12	ORF AvrStb6	3D7-GFP	1	H3K14ac#1	28.78			-1.79852	28.7469
G13	ORF AvrStb6	3D7-GFP	1	H3K27me3#1	29.62	29.7433		-2.63852	16.0593
G14	ORF AvrStb6	3D7-GFP	1	H3K27me3#1	29.95			-2.96852	12.7758
G15	ORF AvrStb6	3D7-GFP	1	H3K27me3#1	29.66			-2.67852	15.6202
G16	ORF AvrStb6	3D7-GFP	3	input_1-5#3	32.19	32.2067	28.6981
G17	ORF AvrStb6	3D7-GFP	3	input_1-5#3	31.97		28.4781
G18	ORF AvrStb6	3D7-GFP	3	input_1-5#3	32.46		28.9681
G19	ORF AvrStb6	3D7-GFP	3	H3#3	31.52	31.79		-2.80519	14.3072
G20	ORF AvrStb6	3D7-GFP	3	H3#3	31.52			-2.80519	14.3072
G21	ORF AvrStb6	3D7-GFP	3	H3#3	32.33			-3.61519	8.16057
G22	ORF AvrStb6	3D7-GFP	3	H3K9ac#3	28.9	28.9033		-0.185186	87.9535
G23	ORF AvrStb6	3D7-GFP	3	H3K9ac#3	29.06			-0.345186	78.7206
G24	ORF AvrStb6	3D7-GFP	3	H3K9ac#3	28.75			-0.0351864	97.5906
H1	Avr3D1	3D7-GFP	1	input_1-5#1	33.19	33.15	29.6981
H2	Avr3D1	3D7-GFP	1	input_1-5#1	32.84		29.3481
H3	Avr3D1	3D7-GFP	1	input_1-5#1	33.42		29.9281
H4	Avr3D1	3D7-GFP	1	H3#1	34.94	35.2533		-5.28185	2.57042
H5	Avr3D1	3D7-GFP	1	H3#1	34.78			-5.12185	2.8719
H6	Avr3D1	3D7-GFP	1	H3#1	36.04			-6.38185	1.19914
H7	Avr3D1	3D7-GFP	1	H3K9ac#1	30.03	30.1667		-0.371853	77.2789
H8	Avr3D1	3D7-GFP	1	H3K9ac#1	30.21			-0.551853	68.2143
H9	Avr3D1	3D7-GFP	1	H3K9ac#1	30.26			-0.601853	65.8907
H10	Avr3D1	3D7-GFP	1	H3K14ac#1	30.6	30.71		-0.941853	52.0564
H11	Avr3D1	3D7-GFP	1	H3K14ac#1	30.57			-0.911853	53.1502
H12	Avr3D1	3D7-GFP	1	H3K14ac#1	30.96			-1.30185	40.5605
H13	Avr3D1	3D7-GFP	1	H3K27me3#1	34.82	33.9433		-5.16185	2.79336
H14	Avr3D1	3D7-GFP	1	H3K27me3#1	33.34			-3.68185	7.79205
H15	Avr3D1	3D7-GFP	1	H3K27me3#1	33.67			-4.01185	6.19886
H16	Avr3D1	3D7-GFP	3	input_1-5#3	34.07	34.42	30.5781
H17	Avr3D1	3D7-GFP	3	input_1-5#3	34.64		31.1481
H18	Avr3D1	3D7-GFP	3	input_1-5#3	34.55		31.0581
H19	Avr3D1	3D7-GFP	3	H3#3	34.94	35.13		-4.01185	6.19886
H20	Avr3D1	3D7-GFP	3	H3#3	34.82			-3.89185	6.73652
H21	Avr3D1	3D7-GFP	3	H3#3	35.63			-4.70185	3.84239
H22	Avr3D1	3D7-GFP	3	H3K9ac#3	30.98	31.1733		-0.0518531	96.4696
H23	Avr3D1	3D7-GFP	3	H3K9ac#3	31.59			-0.661853	63.2066
H24	Avr3D1	3D7-GFP	3	H3K9ac#3	30.95			-0.0218531	98.4967
J1	Actin	3D7-GFP	2	input_1-5#2	32.47	32.5533	28.9781
J2	Actin	3D7-GFP	2	input_1-5#2	33.2		29.7081
J3	Actin	3D7-GFP	2	input_1-5#2	31.99		28.4981
J4	Actin	3D7-GFP	2	H3#2	34.65	35.3167		-5.58852	2.0782
J5	Actin	3D7-GFP	2	H3#2	36.55			-7.48852	0.556841
J6	Actin	3D7-GFP	2	H3#2	34.75			-5.68852	1.93903
J7	Actin	3D7-GFP	2	H3K9ac#2	31.26	31.36		-2.19852	21.7861
J8	Actin	3D7-GFP	2	H3K9ac#2	31.53			-2.46852	18.0676
J9	Actin	3D7-GFP	2	H3K9ac#2	31.29			-2.22852	21.3378
J10	Actin	3D7-GFP	2	H3K14ac#2	30.63	30.6467		-1.56852	33.7154
J11	Actin	3D7-GFP	2	H3K14ac#2	30.48			-1.41852	37.4096
J12	Actin	3D7-GFP	2	H3K14ac#2	30.83			-1.76852	29.351
J13	Actin	3D7-GFP	2	H3K27me3#2	33.87	33.7233		-4.80852	3.56855
J14	Actin	3D7-GFP	2	H3K27me3#2	33.78			-4.71852	3.79825
J15	Actin	3D7-GFP	2	H3K27me3#2	33.52			-4.45852	4.54833
J16	Actin	3D7-GFP	3	H3K14ac#3	ND
J17	Actin	3D7-GFP	3	H3K14ac#3	ND
J18	Actin	3D7-GFP	3	H3K14ac#3	ND
J19	Actin	3D7-GFP	3	H3K27me3#3	ND
J20	Actin	3D7-GFP	3	H3K27me3#3	ND
J21	Actin	3D7-GFP	3	H3K27me3#3	ND
J22	Actin	ND	ND	Neg	ND
J23	Actin	ND	ND	Neg	ND
J24	Actin	ND	ND	Neg	ND
I1	TFIIIC	3D7-GFP	2	input_1-5#2	34.49	33.9133	30.9981
I2	TFIIIC	3D7-GFP	2	input_1-5#2	33.44		29.9481
I3	TFIIIC	3D7-GFP	2	input_1-5#2	33.81		30.3181
I4	TFIIIC	3D7-GFP	2	H3#2	36.29	36.855		-5.86852	1.71159
I5	TFIIIC	3D7-GFP	2	H3#2	ND			ND	ND
I6	TFIIIC	3D7-GFP	2	H3#2	37.42			-6.99852	0.782052
I7	TFIIIC	3D7-GFP	2	H3K9ac#2	31.24	31.14		-0.81852	56.7023
I8	TFIIIC	3D7-GFP	2	H3K9ac#2	31.12			-0.69852	61.6204
I9	TFIIIC	3D7-GFP	2	H3K9ac#2	31.06			-0.63852	64.2372
I10	TFIIIC	3D7-GFP	2	H3K14ac#2	31.16	31.2367		-0.73852	59.9354
I11	TFIIIC	3D7-GFP	2	H3K14ac#2	31.25			-0.82852	56.3107
I12	TFIIIC	3D7-GFP	2	H3K14ac#2	31.3			-0.87852	54.3925
I13	TFIIIC	3D7-GFP	2	H3K27me3#2	34.53	34.2833		-4.10852	5.79712
I14	TFIIIC	3D7-GFP	2	H3K27me3#2	34.04			-3.61852	8.14174
I15	TFIIIC	3D7-GFP	2	H3K27me3#2	34.28			-3.85852	6.89398
I16	TFIIIC	3D7-GFP	3	H3K14ac#3	ND	#DIV/0!
I17	TFIIIC	3D7-GFP	3	H3K14ac#3	ND
I18	TFIIIC	3D7-GFP	3	H3K14ac#3	ND
I19	TFIIIC	3D7-GFP	3	H3K27me3#3	ND	#DIV/0!
I20	TFIIIC	3D7-GFP	3	H3K27me3#3	ND
I21	TFIIIC	3D7-GFP	3	H3K27me3#3	ND
I22	TFIIIC	ND	ND	Neg	ND
I23	TFIIIC	ND	ND	Neg	ND
I24	TFIIIC	ND	ND	Neg	ND
K1	-1000	3D7-GFP	2	input_1-5#2	35.45	34.3233	31.9581
K2	-1000	3D7-GFP	2	input_1-5#2	34.46		30.9681
K3	-1000	3D7-GFP	2	input_1-5#2	33.06		29.5681
K4	-1000	3D7-GFP	2	H3#2	ND	36.17		ND	ND
K5	-1000	3D7-GFP	2	H3#2	36.46			-5.62852	2.02137
K6	-1000	3D7-GFP	2	H3#2	35.88			-5.04852	3.02165
K7	-1000	3D7-GFP	2	H3K9ac#2	33.26	33.7933		-2.42852	18.5756
K8	-1000	3D7-GFP	2	H3K9ac#2	34.8			-3.96852	6.38788
K9	-1000	3D7-GFP	2	H3K9ac#2	33.32			-2.48852	17.8189
K10	-1000	3D7-GFP	2	H3K14ac#2	31.99	32.3533		-1.15852	44.7972
K11	-1000	3D7-GFP	2	H3K14ac#2	32.49			-1.65852	31.6764
K12	-1000	3D7-GFP	2	H3K14ac#2	32.58			-1.74852	29.7607
K13	-1000	3D7-GFP	2	H3K27me3#2	32.56	33.0733		-1.72852	30.1761
K14	-1000	3D7-GFP	2	H3K27me3#2	33.22			-2.38852	19.0978
K15	-1000	3D7-GFP	2	H3K27me3#2	33.44			-2.60852	16.3967
K16	-1000	3D7-GFP	3	H3K14ac#3	ND	#DIV/0!
K17	-1000	3D7-GFP	3	H3K14ac#3	ND
K18	-1000	3D7-GFP	3	H3K14ac#3	ND
K19	-1000	3D7-GFP	3	H3K27me3#3	ND	#DIV/0!
K20	-1000	3D7-GFP	3	H3K27me3#3	ND
K21	-1000	3D7-GFP	3	H3K27me3#3	ND
K22	-1000	ND	ND	Neg	ND
K23	-1000	ND	ND	Neg	ND
K24	-1000	ND	ND	Neg	ND
L1	-500	3D7-GFP	2	input_1-5#2	33.53	34.0133	30.0381
L2	-500	3D7-GFP	2	input_1-5#2	34.77		31.2781
L3	-500	3D7-GFP	2	input_1-5#2	33.74		30.2481
L4	-500	3D7-GFP	2	H3#2	45	38.78		-14.4785	0.00438058
L5	-500	3D7-GFP	2	H3#2	34.48			-3.95852	6.43231
L6	-500	3D7-GFP	2	H3#2	36.86			-6.33852	1.23571
L7	-500	3D7-GFP	2	H3K9ac#2	31.78	31.5967		-1.25852	41.7973
L8	-500	3D7-GFP	2	H3K9ac#2	31.34			-0.81852	56.7023
L9	-500	3D7-GFP	2	H3K9ac#2	31.67			-1.14852	45.1088
L10	-500	3D7-GFP	2	H3K14ac#2	30.89	30.94		-0.36852	77.4577
L11	-500	3D7-GFP	2	H3K14ac#2	30.64			-0.11852	92.1132
L12	-500	3D7-GFP	2	H3K14ac#2	31.29			-0.76852	58.7019
L13	-500	3D7-GFP	2	H3K27me3#2	32.7	33.0167		-2.17852	22.0902
L14	-500	3D7-GFP	2	H3K27me3#2	33.01			-2.48852	17.8189
L15	-500	3D7-GFP	2	H3K27me3#2	33.34			-2.81852	14.1756
L16	-500	3D7-GFP	3	H3K14ac#3	ND	#DIV/0!
L17	-500	3D7-GFP	3	H3K14ac#3	ND
L18	-500	3D7-GFP	3	H3K14ac#3	ND
L19	-500	3D7-GFP	3	H3K27me3#3	ND	#DIV/0!
L20	-500	3D7-GFP	3	H3K27me3#3	ND
L21	-500	3D7-GFP	3	H3K27me3#3	ND
L22	-500	ND	ND	Neg	ND
L23	-500	ND	ND	Neg	ND
L24	-500	ND	ND	Neg	ND
M1	-300	3D7-GFP	2	input_1-5#2	32.36	31.6933	28.8681
M2	-300	3D7-GFP	2	input_1-5#2	31.81		28.3181
M3	-300	3D7-GFP	2	input_1-5#2	30.91		27.4181
M4	-300	3D7-GFP	2	H3#2	32.97	33.2		-4.76852	3.66887
M5	-300	3D7-GFP	2	H3#2	32.78			-4.57852	4.18532
M6	-300	3D7-GFP	2	H3#2	33.85			-5.64852	1.99355
M7	-300	3D7-GFP	2	H3K9ac#2	28.81	29.2		-0.60852	65.5869
M8	-300	3D7-GFP	2	H3K9ac#2	29.6			-1.39852	37.9318
M9	-300	3D7-GFP	2	H3K9ac#2	29.19			-0.98852	50.3995
M10	-300	3D7-GFP	2	H3K14ac#2	29.03	28.8533		-0.82852	56.3107
M11	-300	3D7-GFP	2	H3K14ac#2	28.77			-0.56852	67.4308
M12	-300	3D7-GFP	2	H3K14ac#2	28.76			-0.55852	67.8998
M13	-300	3D7-GFP	2	H3K27me3#2	31.8	31.75		-3.59852	8.25539
M14	-300	3D7-GFP	2	H3K27me3#2	32.24			-4.03852	6.08533
M15	-300	3D7-GFP	2	H3K27me3#2	31.21			-3.00852	12.4264
M16	-300	3D7-GFP	3	H3K14ac#3	ND	#DIV/0!
M17	-300	3D7-GFP	3	H3K14ac#3	ND
M18	-300	3D7-GFP	3	H3K14ac#3	ND
M19	-300	3D7-GFP	3	H3K27me3#3	ND	#DIV/0!
M20	-300	3D7-GFP	3	H3K27me3#3	ND
M21	-300	3D7-GFP	3	H3K27me3#3	ND
M22	-300	ND	ND	Neg	ND
M23	-300	ND	ND	Neg	ND
M24	-300	ND	ND	Neg	ND
N1	-50	3D7-GFP	2	input_1-5#2	32.46	31.4933	28.9681
N2	-50	3D7-GFP	2	input_1-5#2	32.01		28.5181
N3	-50	3D7-GFP	2	input_1-5#2	30.01		26.5181
N4	-50	3D7-GFP	2	H3#2	31.92	33.2		-3.91852	6.61314
N5	-50	3D7-GFP	2	H3#2	34.41			-6.40852	1.17718
N6	-50	3D7-GFP	2	H3#2	33.27			-5.26852	2.59428
N7	-50	3D7-GFP	2	H3K9ac#2	28.81	28.7033		-0.80852	57.0967
N8	-50	3D7-GFP	2	H3K9ac#2	28.82			-0.81852	56.7023
N9	-50	3D7-GFP	2	H3K9ac#2	28.48			-0.47852	71.7714
N10	-50	3D7-GFP	2	H3K14ac#2	28.83	28.6967		-0.82852	56.3107
N11	-50	3D7-GFP	2	H3K14ac#2	28.65			-0.64852	63.7935
N12	-50	3D7-GFP	2	H3K14ac#2	28.61			-0.60852	65.5869
N13	-50	3D7-GFP	2	H3K27me3#2	29.84	29.9767		-1.83852	27.9609
N14	-50	3D7-GFP	2	H3K27me3#2	29.91			-1.90852	26.6366
N15	-50	3D7-GFP	2	H3K27me3#2	30.18			-2.17852	22.0902
N16	-50	3D7-GFP	3	H3K14ac#3	ND	#DIV/0!
N17	-50	3D7-GFP	3	H3K14ac#3	ND
N18	-50	3D7-GFP	3	H3K14ac#3	ND
N19	-50	3D7-GFP	3	H3K27me3#3	ND	#DIV/0!
N20	-50	3D7-GFP	3	H3K27me3#3	ND
N21	-50	3D7-GFP	3	H3K27me3#3	ND
N22	-50	ND	ND	Neg	ND
N23	-50	ND	ND	Neg	ND
N24	-50	ND	ND	Neg	ND
O1	ORF AvrStb6	3D7-GFP	2	input_1-5#2	33.07	32.71	29.5781
O2	ORF AvrStb6	3D7-GFP	2	input_1-5#2	33.78		30.2881
O3	ORF AvrStb6	3D7-GFP	2	input_1-5#2	31.28		27.7881
O4	ORF AvrStb6	3D7-GFP	2	H3#2	34.6	34.1433		-5.38185	2.39828
O5	ORF AvrStb6	3D7-GFP	2	H3#2	34.29			-5.07185	2.97317
O6	ORF AvrStb6	3D7-GFP	2	H3#2	33.54			-4.32185	5.00026
O7	ORF AvrStb6	3D7-GFP	2	H3K9ac#2	29.75	29.9233		-0.531853	69.1666
O8	ORF AvrStb6	3D7-GFP	2	H3K9ac#2	30.44			-1.22185	42.8732
O9	ORF AvrStb6	3D7-GFP	2	H3K9ac#2	29.58			-0.361853	77.8164
O10	ORF AvrStb6	3D7-GFP	2	H3K14ac#2	29.74	29.8767		-0.521853	69.6477
O11	ORF AvrStb6	3D7-GFP	2	H3K14ac#2	30.17			-0.951853	51.6968
O12	ORF AvrStb6	3D7-GFP	2	H3K14ac#2	29.72			-0.501853	70.6199
O13	ORF AvrStb6	3D7-GFP	2	H3K27me3#2	31.05	30.7767		-1.83185	28.0904
O14	ORF AvrStb6	3D7-GFP	2	H3K27me3#2	30.55			-1.33185	39.7258
O15	ORF AvrStb6	3D7-GFP	2	H3K27me3#2	30.73			-1.51185	35.0661
O16	ORF AvrStb6	3D7-GFP	3	H3K14ac#3	ND	#DIV/0!
O17	ORF AvrStb6	3D7-GFP	3	H3K14ac#3	ND
O18	ORF AvrStb6	3D7-GFP	3	H3K14ac#3	ND
O19	ORF AvrStb6	3D7-GFP	3	H3K27me3#3	ND	#DIV/0!
O20	ORF AvrStb6	3D7-GFP	3	H3K27me3#3	ND
O21	ORF AvrStb6	3D7-GFP	3	H3K27me3#3	ND
O22	ORF AvrStb6	ND	ND	Neg	45
O23	ORF AvrStb6	ND	ND	Neg	41.78
O24	ORF AvrStb6	ND	ND	Neg	ND
P1	Avr3D1	3D7-GFP	2	input_1-5#2	36.72	35.64	33.2281
P2	Avr3D1	3D7-GFP	2	input_1-5#2	35.64		32.1481
P3	Avr3D1	3D7-GFP	2	input_1-5#2	34.56		31.0681
P4	Avr3D1	3D7-GFP	2	H3#2	36.91	37.02		-4.76185	3.68586
P5	Avr3D1	3D7-GFP	2	H3#2	36.43			-4.28185	5.14084
P6	Avr3D1	3D7-GFP	2	H3#2	37.72			-5.57185	2.10235
P7	Avr3D1	3D7-GFP	2	H3K9ac#2	31.76	31.7733		0.388147	130.871
P8	Avr3D1	3D7-GFP	2	H3K9ac#2	31.79			0.358147	128.178
P9	Avr3D1	3D7-GFP	2	H3K9ac#2	31.77			0.378147	129.967
P10	Avr3D1	3D7-GFP	2	H3K14ac#2	31.76	32.2067		0.388147	130.871
P11	Avr3D1	3D7-GFP	2	H3K14ac#2	32.52			-0.371853	77.2789
P12	Avr3D1	3D7-GFP	2	H3K14ac#2	32.34			-0.191853	87.548
P13	Avr3D1	3D7-GFP	2	H3K27me3#2	36.65	35.2433		-4.50185	4.41374
P14	Avr3D1	3D7-GFP	2	H3K27me3#2	35.04			-2.89185	13.473
P15	Avr3D1	3D7-GFP	2	H3K27me3#2	34.04			-1.89185	26.9461
P16	Avr3D1	3D7-GFP	3	H3K14ac#3	ND	#DIV/0!
P17	Avr3D1	3D7-GFP	3	H3K14ac#3	ND
P18	Avr3D1	3D7-GFP	3	H3K14ac#3	ND
P19	Avr3D1	3D7-GFP	3	H3K27me3#3	ND	#DIV/0!
P20	Avr3D1	3D7-GFP	3	H3K27me3#3	ND
P21	Avr3D1	3D7-GFP	3	H3K27me3#3	ND
P22	Avr3D1	ND	ND	Neg	37.42
P23	Avr3D1	ND	ND	Neg	ND
P24	Avr3D1	ND	ND	Neg	ND

## Sheet: Figure 4A
Figure 4A: Relative biomass of the control (3D7-GFP) and the KAT mutants at 10 days post infection (dpi)
strain	dpi	replicate	gene comparison	Transcript levels
3D7-GFP	10	1	Tub-H3/CDC48	0.4934
3D7-GFP	10	2	Tub-H3/CDC48	0.196
3D7-GFP	10	3	Tub-H3/CDC48	0.1977
3D7-GFP	10	1	Tub-H3/CDC48	0.2456
3D7-GFP	10	2	Tub-H3/CDC48	0.1553
3D7-GFP	10	3	Tub-H3/CDC48	0.1108
ΔSas2	10	1	Tub-H3/CDC48	0.1279
ΔSas2	10	2	Tub-H3/CDC48	0.1403
ΔSas2	10	3	Tub-H3/CDC48	0.1487
ΔSas3	10	1	Tub-H3/CDC48	0.0625
ΔSas3	10	2	Tub-H3/CDC48	0.0663
ΔSas3	10	3	Tub-H3/CDC48	0.0612
ΔNgs1	10	1	Tub-H3/CDC48	0.0874
ΔNgs1	10	2	Tub-H3/CDC48	0.1038
ΔNgs1	10	3	Tub-H3/CDC48	0.0861
ΔGcn5	10	1	Tub-H3/CDC48	0.195
ΔGcn5	10	2	Tub-H3/CDC48	0.1695
ΔGcn5	10	3	Tub-H3/CDC48	0.2999
ΔElp3	10	1	Tub-H3/CDC48	0.092
ΔElp3	10	2	Tub-H3/CDC48	0.1634
ΔElp3	10	3	Tub-H3/CDC48	0.1581
qpcr raw data
well	strain	replicate	target gene	ref gene	Mean Cp CDC48	Mean Cp Tub_HH3
C1/A2	3D7GFP1-1	1	CDC48	HH3;Tub	22.314	23.3331
G1/E1	3D7GFP1-2	2	CDC48	HH3;Tub	21.9436	24.2946
K1/I1	3D7GFP1-3	3	CDC48	HH3;Tub	20.5676	22.9064
C4/A5	3D7GFP2-1	1	CDC48	HH3;Tub	21.6453	23.6707
G4/E4	3D7GFP2-2	2	CDC48	HH3;Tub	21.1684	23.8553
K4/I4	3D7GFP2-3	3	CDC48	HH3;Tub	21.51	24.6841
C13/A13	ΔSas3	1	CDC48	HH3;Tub	22.2902	26.2911
G14/E13	ΔSas3	2	CDC48	HH3;Tub	22.3681	26.2819
K13/I13	ΔSas3	3	CDC48	HH3;Tub	22.7467	26.7762
C16/A16	ΔGcn5	1	CDC48	HH3;Tub	21.4128	23.7715
G16/E16	ΔGcn5	2	CDC48	HH3;Tub	22.0402	24.6008
K16/I16	ΔGcn5	3	CDC48	HH3;Tub	21.2485	22.986
C19/A19	ΔElp3	1	CDC48	HH3;Tub	21.7247	25.1665
G19/E19	ΔElp3	2	CDC48	HH3;Tub	21.7675	24.381
K19/I19	ΔElp3	3	CDC48	HH3;Tub	21.3329	23.994
C7/A7	ΔNgs1	1	CDC48	HH3;Tub	22.5865	26.1035
G7/E7	ΔNgs1	2	CDC48	HH3;Tub	22.3791	25.6467
K7/I7	ΔNgs1	3	CDC48	HH3;Tub	21.9009	25.439
C10/A10	ΔSas2	1	CDC48	HH3;Tub	21.6276	24.5944
G10/E10	ΔSas2	2	CDC48	HH3;Tub	21.6324	24.466
K10/I10	ΔSas2	3	CDC48	HH3;Tub	21.6854	24.435
M19/M13	no RT	ND	CDC48	HH3;Tub	35.7481	0
M7/M1	water	ND	CDC48	HH3;Tub	0	0

## Sheet: Figure 4B
Figure 4B: Relative biomass of the control (3D7-GFP) and ΔSas3 mutant at 6 days post infection
strain	dpi	replicate	gene comparison	Transcript levels
3D7-GFP	6	1	Tub-H3/CDC48	0.0405
3D7-GFP	6	2	Tub-H3/CDC48	0.0441
ΔSas3	6	1	Tub-H3/CDC48	0.0717
ΔSas3	6	2	Tub-H3/CDC48	0.0409
ΔSas3	6	3	Tub-H3/CDC48	0.0607
ΔSas3	6	4	Tub-H3/CDC48	0.0414
qpcr raw data
well	strain	replicate	target gene	ref gene	Mean Cp CDC48	Mean Cp Tub_HH3	Target/Ref
P1/M1	3D7GFP 1 6d	1	CDC48	HH3;TUB	22.6733	27.2593	38.02
P4/M4	3D7GFP 2 6d	2	CDC48	HH3;TUB	22.6753	27.2244	36.96
P7/M7	ΔSas3-IL1-A 6d	1	CDC48	HH3;TUB	22.7453	26.7227	25.53
P10/M10	ΔSas3-IL1-B 6d	2	CDC48	HH3;TUB	22.8062	27.6184	43.88
P13/M13	ΔSas3-IL3-A 6d	1	CDC48	HH3;TUB	22.5177	29.9918	242.5
P16/M16	ΔSas3-IL3-B 6d	2	CDC48	HH3;TUB	22.7364	30.6331	318.8
P19/M19	ΔSas3-IL5-A 6d	1	CDC48	HH3;TUB	23.109	27.1538	27.08
P22/M22	ΔSas3-IL5-B 6d	2	CDC48	HH3;TUB	23.2268	27.7476	36.76

## Sheet: Figure 4D
Figure 4D: Percentage of leaf area covered by lesions of KAT mutants at 17 dpi
date	cultivar	dpi	strain	replicate	leafArea	necrosisArea	PLACL	pycnidiaCount	meanPycnidiaArea	pycnidiaPerCm2Leaf	pycnidiaPerCm2Lesion	pycnidiaGreyValue
220620	Runal	17dpi	3D7GFP-2-2	1	563.89	254.104	45.0627	109	0.00846174	19.33	42.8958	101.665		Strain	Gene
220620	Runal	17dpi	3D7GFP-2-2	2	493.12	435.393	88.2935	500	0.00851972	101.395	114.839	111.315		MSF7	ΔNgs1
220620	Runal	17dpi	3D7GFP-2-2	3	482.207	456.072	94.5801	224	0.00889477	46.4531	49.1151	102.749		MSF8	ΔSas2
220620	Runal	17dpi	3D7GFP-2-2	4	477.579	399.533	83.6579	1084	0.00881952	226.978	271.317	99.6829		MSF10	ΔSas3
220620	Runal	17dpi	3D7GFP-2-2	5	458.301	421.458	91.9608	347	0.00912678	75.7144	82.3333	97.5324		MSF11	ΔGcn5
220620	Runal	17dpi	3D7GFP-2-2	6	294.938	279.511	94.7696	966	0.00797016	327.527	345.603	91.4413		MSF12	ΔElp3
220620	Runal	17dpi	3D7GFP-2-2	7	NA	NA	NA	NA	NA	0	0	NA
220620	Runal	17dpi	3D7GFP-2-2	8	NA	NA	NA	NA	NA	0	0	NA
220620	Runal	17dpi	MSF8-IL2	1	586.468	309.559	52.7836	157	0.00818956	26.7704	50.7173	102.046
220620	Runal	17dpi	MSF8-IL2	2	500.573	463.723	92.6384	213	0.00862498	42.5513	45.9326	102.628
220620	Runal	17dpi	MSF8-IL2	3	584.474	347.343	59.4283	381	0.0078579	65.1868	109.69	103.155
220620	Runal	17dpi	MSF8-IL2	4	582.294	391.311	67.2016	703	0.00856437	120.729	179.653	101.741
220620	Runal	17dpi	MSF8-IL2	5	513.319	340.866	66.4044	443	0.00834841	86.3012	129.963	102.13
220620	Runal	17dpi	MSF8-IL2	6	472.832	453.754	95.9652	914	0.00838378	193.303	201.431	103.833
220620	Runal	17dpi	MSF8-IL2	7	NA	NA	NA	NA	NA	0	0	NA
220620	Runal	17dpi	MSF8-IL2	8	NA	NA	NA	NA	NA	0	0	NA
220620	Runal	17dpi	MSF12-IL2	1	569.01	432.56	76.0198	84	0.00928435	14.7625	19.4193	106.953
220620	Runal	17dpi	MSF12-IL2	2	608.062	378.139	62.1877	60	0.00863811	9.86742	15.8672	99.763
220620	Runal	17dpi	MSF12-IL2	3	584.841	356.848	61.0163	54	0.00907709	9.23328	15.1325	98.8365
220620	Runal	17dpi	MSF12-IL2	4	565.512	455.09	80.474	75	0.00854734	13.2623	16.4803	98.9338
220620	Runal	17dpi	MSF12-IL2	5	655.214	333.561	50.9088	174	0.00781738	26.5562	52.1643	105.191
220620	Runal	17dpi	MSF12-IL2	6	511.2	499.71	97.7523	150	0.00847294	29.3427	30.0174	95.7036
220620	Runal	17dpi	MSF12-IL2	7	NA	NA	NA	NA	NA	0	0	NA
220620	Runal	17dpi	MSF12-IL2	8	NA	NA	NA	NA	NA	0	0	NA
220620	Runal	17dpi	MSF10-IL3	1	478.149	308.888	64.6009	24	0.00888263	5.01936	7.7698	103.176
220620	Runal	17dpi	MSF10-IL3	2	646.422	312.856	48.3981	52	0.00841421	8.04428	16.6211	109.72
220620	Runal	17dpi	MSF10-IL3	3	613.442	153.661	25.049	2	0.00983234	0.326029	1.30157	123.773
220620	Runal	17dpi	MSF10-IL3	4	644.905	166.296	25.7861	4	0.00670387	0.620247	2.40535	107.967
220620	Runal	17dpi	MSF10-IL3	5	596.225	351.461	58.9478	12	0.00797015	2.01266	3.41432	106.492
220620	Runal	17dpi	MSF10-IL3	6	505.144	175.964	34.8344	15	0.00870013	2.96945	8.52449	98.6556
220620	Runal	17dpi	MSF10-IL3	7	NA	NA	NA	NA	NA	0	0	NA
220620	Runal	17dpi	MSF10-IL3	8	NA	NA	NA	NA	NA	0	0	NA
220620	Runal	17dpi	MSF7-IL3	1	606.995	311.913	51.3864	61	0.00842282	10.0495	19.5567	106.564
220620	Runal	17dpi	MSF7-IL3	2	476.878	373.478	78.3174	150	0.00906464	31.4546	40.163	97.5114
220620	Runal	17dpi	MSF7-IL3	3	613.439	347.831	56.7019	115	0.00880354	18.7468	33.062	100.596
220620	Runal	17dpi	MSF7-IL3	4	638.354	460.548	72.1462	247	0.00815787	38.6932	53.6317	103.201
220620	Runal	17dpi	MSF7-IL3	5	550.523	261.235	47.4522	70	0.0088576	12.7152	26.7958	108.745
220620	Runal	17dpi	MSF7-IL3	6	587.96	403.322	68.5968	167	0.00857492	28.4033	41.4061	105.369
220620	Runal	17dpi	MSF7-IL3	7	NA	NA	NA	NA	NA	0	0	NA
220620	Runal	17dpi	MSF7-IL3	8	NA	NA	NA	NA	NA	0	0	NA
220620	Runal	17dpi	MSF11-IL5	1	388.045	379.84	97.8853	35	0.00880185	9.01956	9.21442	105.424
220620	Runal	17dpi	MSF11-IL5	2	410.908	399.996	97.3445	37	0.00837428	9.00445	9.25009	101.898
220620	Runal	17dpi	MSF11-IL5	3	438.972	430.619	98.0971	82	0.00857941	18.68	19.0424	105.591
220620	Runal	17dpi	MSF11-IL5	4	475.924	465.331	97.7743	20	0.00867129	4.20235	4.29801	114.006
220620	Runal	17dpi	MSF11-IL5	5	442.188	433.915	98.129	25	0.00829234	5.6537	5.7615	103.309
220620	Runal	17dpi	MSF11-IL5	6	430.934	422.289	97.9939	96	0.00832206	22.2772	22.7333	110.762
220620	Runal	17dpi	MSF11-IL5	7	NA	NA	NA	NA	NA	0	0	NA
220620	Runal	17dpi	MSF11-IL5	8	NA	NA	NA	NA	NA	0	0	NA

## Sheet: Figure 4E
Figure 4E: Percentage of leaf area covered by lesions and pycnidia produced by KAT mutants at 20 dpi
date	cultivar	dpi	strain	replicate	pycnidiaPerCm2Lesion	necrosisArea	PLACL	pycnidiaCount	meanPycnidiaArea	pycnidiaPerCm2Leaf	pycnidiaPerCm2Lesion	pycnidiaGreyValue
220623	Runal	20dpi	MSF10-IL3	1	14.5726	418.593	83.1039	61	0.00890866	12.1104	14.5726	108.115		Strain	Gene
220623	Runal	20dpi	MSF10-IL3	2	12.7183	432.448	94.0917	55	0.00879805	11.9669	12.7183	111.288		MSF7	ΔNgs1
220623	Runal	20dpi	MSF10-IL3	3	18.0445	459.975	86.5136	83	0.00879089	15.6109	18.0445	110.113		MSF8	ΔSas2
220623	Runal	20dpi	MSF10-IL3	4	11.3342	141.165	30.4892	16	0.00923246	3.45573	11.3342	107.457		MSF10	ΔSas3
220623	Runal	20dpi	MSF10-IL3	5	28.9728	372.763	91.7951	108	0.00829781	26.5956	28.9728	111.177		MSF11	ΔGcn5
220623	Runal	20dpi	MSF10-IL3	6	11.5985	387.981	72.0387	45	0.00918148	8.35541	11.5985	105.537		MSF12	ΔElp3
220623	Runal	20dpi	MSF10-IL3	7	0	NA	NA	NA	NA	0	0	NA
220623	Runal	20dpi	MSF10-IL3	8	0	NA	NA	NA	NA	0	0	NA
220623	Runal	20dpi	MSF8-IL2	1	319.364	438.997	97.7087	1402	0.0080662	312.047	319.364	101.943
220623	Runal	20dpi	MSF8-IL2	2	250.942	164.58	33.0368	413	0.00808575	82.9032	250.942	98.4483
220623	Runal	20dpi	MSF8-IL2	3	272.302	377.522	96.6415	1028	0.008238	263.157	272.302	102.3
220623	Runal	20dpi	MSF8-IL2	4	152.154	437.057	89.7836	665	0.00850354	136.609	152.154	96.8203
220623	Runal	20dpi	MSF8-IL2	5	274.361	382.707	95.2525	1050	0.00811813	261.336	274.361	101.942
220623	Runal	20dpi	MSF8-IL2	6	162.731	357.031	88.3106	581	0.00827645	143.709	162.731	102.369
220623	Runal	20dpi	MSF8-IL2	7	0	NA	NA	NA	NA	0	0	NA
220623	Runal	20dpi	MSF8-IL2	8	0	NA	NA	NA	NA	0	0	NA
220623	Runal	20dpi	MSF7-IL3	1	68.1405	440.267	97.3681	300	0.00885287	66.3471	68.1405	107.42
220623	Runal	20dpi	MSF7-IL3	2	136.923	267.303	59.5951	366	0.00813483	81.5995	136.923	115.369
220623	Runal	20dpi	MSF7-IL3	3	81.8144	372.795	90.3314	305	0.00868724	73.904	81.8144	98.6437
220623	Runal	20dpi	MSF7-IL3	4	169.325	445.296	97.247	754	0.00853231	164.664	169.325	111.328
220623	Runal	20dpi	MSF7-IL3	5	190.759	402.603	97.0367	768	0.00816456	185.106	190.759	101.962
220623	Runal	20dpi	MSF7-IL3	6	137.006	397.794	96.5992	545	0.00829367	132.346	137.006	101.919
220623	Runal	20dpi	MSF7-IL3	7	0	NA	NA	NA	NA	0	0	NA
220623	Runal	20dpi	MSF7-IL3	8	0	NA	NA	NA	NA	0	0	NA
220623	Runal	20dpi	MSF11-IL5	1	14.4184	346.778	97.6311	50	0.00785381	14.0769	14.4184	124.131
220623	Runal	20dpi	MSF11-IL5	2	19.0543	367.371	97.9382	70	0.00792656	18.6614	19.0543	119.488
220623	Runal	20dpi	MSF11-IL5	3	22.3414	371.508	97.8844	83	0.00853125	21.8687	22.3414	108.525
220623	Runal	20dpi	MSF11-IL5	4	9.6117	405.755	97.7221	39	0.00790398	9.39276	9.6117	108.536
220623	Runal	20dpi	MSF11-IL5	5	13.0623	367.471	97.0643	48	0.0081252	12.6788	13.0623	104.841
220623	Runal	20dpi	MSF11-IL5	6	15.3271	352.318	96.5582	54	0.00801662	14.7995	15.3271	110.164
220623	Runal	20dpi	MSF11-IL5	7	0	NA	NA	NA	NA	0	0	NA
220623	Runal	20dpi	MSF11-IL5	8	0	NA	NA	NA	NA	0	0	NA
220623	Runal	20dpi	3D7GFP-2-2	1	295.656	450.523	97.3175	1332	0.00846899	287.725	295.656	99.0201
220623	Runal	20dpi	3D7GFP-2-2	2	200.679	254.137	66.4365	510	0.00869956	133.324	200.679	99.8155
220623	Runal	20dpi	3D7GFP-2-2	3	276.522	393.82	97.0726	1089	0.00832024	268.427	276.522	108.316
220623	Runal	20dpi	3D7GFP-2-2	4	405.496	387.18	97.3532	1570	0.0081114	394.764	405.496	98.264
220623	Runal	20dpi	3D7GFP-2-2	5	543.527	399.06	96.9401	2169	0.00789482	526.895	543.527	94.2679
220623	Runal	20dpi	3D7GFP-2-2	6	295.894	408.592	95.2306	1209	0.00783733	281.781	295.894	108.725
220623	Runal	20dpi	3D7GFP-2-2	7	0	NA	NA	NA	NA	0	0	NA
220623	Runal	20dpi	3D7GFP-2-2	8	0	NA	NA	NA	NA	0	0	NA
220623	Runal	20dpi	Mock	1	0	0	0	0	0	0	0	0
220623	Runal	20dpi	Mock	2	0	0	0	0	0	0	0	0
220623	Runal	20dpi	Mock	3	0	0	0	0	0	0	0	0
220623	Runal	20dpi	Mock	4	0	0	0	0	0	0	0	0
220623	Runal	20dpi	Mock	5	0	0	0	0	0	0	0	0
220623	Runal	20dpi	Mock	6	0	0	0	0	0	0	0	0
220623	Runal	20dpi	Mock	7	0	0	0	0	0	0	0	0
220623	Runal	20dpi	Mock	8	0	0	0	0	0	0	0	0
220623	Runal	20dpi	MSF12-IL2	1	140.166	323.188	65.7222	453	0.00756813	92.1204	140.166	108.401
220623	Runal	20dpi	MSF12-IL2	2	91.0713	346.981	73.2975	316	0.00895169	66.753	91.0713	104.267
220623	Runal	20dpi	MSF12-IL2	3	120.308	403.963	94.6846	486	0.00868086	113.913	120.308	102.703
220623	Runal	20dpi	MSF12-IL2	4	110.669	324.392	63.9929	359	0.00828893	70.8201	110.669	96.5574
220623	Runal	20dpi	MSF12-IL2	5	126.378	242.921	46.511	307	0.00805797	58.7799	126.378	116.274
220623	Runal	20dpi	MSF12-IL2	6	135.123	492.883	97.7898	666	0.00867705	132.137	135.123	93.4564
220623	Runal	20dpi	MSF12-IL2	7	0	NA	NA	NA	NA	0	0	NA
220623	Runal	20dpi	MSF12-IL2	8	0	NA	NA	NA	NA	0	0	NA

## Sheet: Figure 5A-B
Figure 5A-B: Normalized expression of Avr3D1 (A) and AvrStb6 (B) in 3D7-GFP and the KAT mutants in vitro
strain	dpi	replicate	gene_id	Transcript levels
3D7-GFP	6	1	Avr3D1	0.034
3D7-GFP	6	2	Avr3D1	0.0301
3D7-GFP	6	3	Avr3D1	0.0268
ΔSas2	6	1	Avr3D1	0.0372
ΔSas2	6	2	Avr3D1	0.0352
ΔSas2	6	3	Avr3D1	0.0431
ΔSas3	6	1	Avr3D1	0.000789
ΔSas3	6	2	Avr3D1	0.000409
ΔSas3	6	3	Avr3D1	0.000514
ΔNgs1	6	1	Avr3D1	0.0344
ΔNgs1	6	2	Avr3D1	0.0163
ΔNgs1	6	3	Avr3D1	0.0164
ΔGcn5	6	1	Avr3D1	0.00602
ΔGcn5	6	2	Avr3D1	0.0108
ΔGcn5	6	3	Avr3D1	0.0141
ΔElp3	6	1	Avr3D1	0.0363
ΔElp3	6	2	Avr3D1	0.0293
ΔElp3	6	3	Avr3D1	0.0294
3D7-GFP	6	1	AvrStb6	2.852
3D7-GFP	6	2	AvrStb6	2.537
3D7-GFP	6	3	AvrStb6	2.855
ΔSas2	6	1	AvrStb6	0.3375
ΔSas2	6	2	AvrStb6	0.3568
ΔSas2	6	3	AvrStb6	0.4599
ΔSas3	6	1	AvrStb6	0.1935
ΔSas3	6	2	AvrStb6	0.2104
ΔSas3	6	3	AvrStb6	0.1322
ΔNgs1	6	1	AvrStb6	1.449
ΔNgs1	6	2	AvrStb6	0.893
ΔNgs1	6	3	AvrStb6	0.6595
ΔGcn5	6	1	AvrStb6	0.215
ΔGcn5	6	2	AvrStb6	0.4949
ΔGcn5	6	3	AvrStb6	0.539
ΔElp3	6	1	AvrStb6	0.8597
ΔElp3	6	2	AvrStb6	0.6068
ΔElp3	6	3	AvrStb6	0.6626
qPCR raw data
Experiment: 220803_YPD#2 Active filter: SYBR Green I / HRM Dye (465-510)
Chart	Pairing		Sample Name	Targets	References	Mean Cp	Mean Cp	Target/Ref
True	C2/A1		3D7-1	Avr3D1	HH3;Tub	27.1252	19.7412	0.0106
True	H1/F1		3D7-2	Avr3D1	HH3;Tub	26.9222	20.0236	0.0129
True	M1/K1		3D7-3	Avr3D1	HH3;Tub	27.4511	20.0555	0.0106
True	C4/A4		3D7GFP-1	Avr3D1	HH3;Tub	25.1175	19.6221	0.034
True	H4/F4		3D7GFP-2	Avr3D1	HH3;Tub	25.7973	20.103	0.0301
True	M5/K5		3D7GFP-3	Avr3D1	HH3;Tub	26.3672	20.2293	0.0268
True	C13/A13		ΔSas3-1	Avr3D1	HH3;Tub	31.656	19.7358	0.000789
True	H13/F13		ΔSas3-2	Avr3D1	HH3;Tub	32.6861	20.0021	0.000409
True	M13/K13		ΔSas3-3	Avr3D1	HH3;Tub	32.0692	19.7575	0.000514
True	C16/A16		ΔGcn5-1	Avr3D1	HH3;Tub	28.1105	20.1575	0.00602
True	H16/F16		ΔGcn5-2	Avr3D1	HH3;Tub	27.8865	20.5254	0.0108
True	M16/K16		ΔGcn5-3	Avr3D1	HH3;Tub	27.2858	20.3563	0.0141
True	C19/A20		ΔElp3-1	Avr3D1	HH3;Tub	25.7953	20.1656	0.0363
True	H19/F19		ΔElp3-2	Avr3D1	HH3;Tub	25.6648	20.2083	0.0293
True	M20/K19		ΔElp3-3	Avr3D1	HH3;Tub	25.7493	20.2533	0.0294
True	C7/A7		ΔNgs1-1	Avr3D1	HH3;Tub	25.4315	19.9518	0.0344
True	H7/F7		ΔNgs1-2	Avr3D1	HH3;Tub	27.3064	20.6173	0.0163
True	M8/K7		ΔNgs1-3	Avr3D1	HH3;Tub	26.3962	19.7151	0.0164
True	C10/A11		ΔSas2-1	Avr3D1	HH3;Tub	24.8399	19.2599	0.0372
True	H11/F10		ΔSas2-2	Avr3D1	HH3;Tub	25.004	19.7034	0.0352
True	M10/K10		ΔSas2-3	Avr3D1	HH3;Tub	24.8122	19.7001	0.0431
True	P7/P1		water	Avr3D1	HH3;Tub	0	0	Invalid
True	D2/A1		3D7-1	AvrStb6	HH3;Tub	19.1123	19.7412	1.472
True	I2/F1		3D7-2	AvrStb6	HH3;Tub	19.3387	20.0236	1.366
True	N1/K1		3D7-3	AvrStb6	HH3;Tub	19.604	20.0555	1.32
True	D4/A4		3D7GFP-1	AvrStb6	HH3;Tub	17.9187	19.6221	2.852
True	I4/F4		3D7GFP-2	AvrStb6	HH3;Tub	18.5894	20.103	2.537
True	N4/K5		3D7GFP-3	AvrStb6	HH3;Tub	18.7765	20.2293	2.855
True	D13/A13		ΔSas3-1	AvrStb6	HH3;Tub	22.7114	19.7358	0.1935
True	I13/F13		ΔSas3-2	AvrStb6	HH3;Tub	22.5356	20.0021	0.2104
True	N13/K13		ΔSas3-3	AvrStb6	HH3;Tub	23.0468	19.7575	0.1322
True	D17/A16		ΔGcn5-1	AvrStb6	HH3;Tub	22.2988	20.1575	0.215
True	I16/F16		ΔGcn5-2	AvrStb6	HH3;Tub	21.6689	20.5254	0.4949
True	N16/K16		ΔGcn5-3	AvrStb6	HH3;Tub	21.3608	20.3563	0.539
True	D19/A20		ΔElp3-1	AvrStb6	HH3;Tub	20.6506	20.1656	0.8597
True	I19/F19		ΔElp3-2	AvrStb6	HH3;Tub	20.7381	20.2083	0.6068
True	N19/K19		ΔElp3-3	AvrStb6	HH3;Tub	20.6858	20.2533	0.6626
True	D7/A7		ΔNgs1-1	AvrStb6	HH3;Tub	19.3484	19.9518	1.449
True	I7/F7		ΔNgs1-2	AvrStb6	HH3;Tub	20.8014	20.6173	0.893
True	N7/K7		ΔNgs1-3	AvrStb6	HH3;Tub	20.3918	19.7151	0.6595
True	D10/A11		ΔSas2-1	AvrStb6	HH3;Tub	21.2546	19.2599	0.3375
True	I11/F10		ΔSas2-2	AvrStb6	HH3;Tub	21.2414	19.7034	0.3568
True	N10/K10		ΔSas2-3	AvrStb6	HH3;Tub	20.9627	19.7001	0.4599
True	P10/P1		water	AvrStb6	HH3;Tub	36.512	0	Invalid

[truncated: 10 more sheets: Figure 6A-D, Figure 7A, Figure 7B, qPCR Figure 7 3D7-GFP, qPCR Figure 7 Sas3, Supp. Fig. 1, Supp. Fig. 2A-H, Supp. Fig. 2I-T, Supp. Fig. 3 Biomass, Supp. Fig. 5]
